# Supplementary material for: Genomic and Phenotypic Evaluation of Safety, Probiotic Potential, and Aroma Production of Saccharomyces cerevisiae FOSU-QQT
Source: Molecules. 2026 Jul 1;31(13):2310. doi: 10.3390/molecules31132310 (PMC13363411; doi:10.3390/molecules31132310)
Supplement: Supplementary file 1 [file molecules-31-02310-s001.zip]

Archive with 2 entries (2 files):
- Supplementary material (1).pdf
- Supplementary material (2).xlsx
