# Supplementary material for: Genomic and Phenotypic Evaluation of Safety, Probiotic Potential, and Aroma Production of Saccharomyces cerevisiae FOSU-QQT
Source: Molecules. 2026 Jul 1;31(13):2310. doi: 10.3390/molecules31132310 (PMC13363411; doi:10.3390/molecules31132310)
Supplement: Supplementary file 1 [file molecules-31-02310-s001.zip › Supplementary material (2).xlsx]

## Sheet: SC.FOSU-QQT.IntegrationTable
Table S3. Genome annotation of SC.QQT
scaffold assignment	Start	End	Type	ID	GO:GO_number	GO:GO_id; GO_description; GO_class	KEGG:Identity	KEGG:E_value	KEGG:Ko_defi	KOG:Identity	KOG:E_value	KOG:Description	KOG:ClassFunction	NOG:Identity	NOG:E_value	NOG:FunctionalDescription	SWISSPROT:Identity	SWISSPROT:E_value	SWISSPROT:Description
Scaffold1	323	17460	Gene	GME664_g	15	{GO:0000287; magnesium ion binding; molecular_function} {GO:0003677; DNA binding; molecular_function} {GO:0003824; catalytic activity; molecular_function} {GO:0005975; carbohydrate metabolic process; biological_process} {GO:0006051; N-acetylmannosamine metabolic process; biological_process} {GO:0006355; regulation of DNA-templated transcription; biological_process} {GO:0008801; beta-phosphoglucom…	NA	NA	NA	NA	NA	NA	NA	NA	NA	NA	NA	NA	NA
Scaffold1	18550	18978	Gene	GME665_g	2	{GO:0006364; rRNA processing; biological_process} {GO:0008168; methyltransferase activity; molecular_function}	NA	NA	NA	NA	NA	NA	NA	99.3	1.4e-72	Specifically methylates the pseudouridine at position 1915 (m3Psi1915) in 23S rRNA	79.4	6.7e-59	Ribosomal RNA large subunit methyltransferase H OS=Enterococcus faecalis (strain ATCC 700802 / V583) OX=226185 GN=rlmH PE=3 SV=1
Scaffold1	19050	19074	Repeat:TRF:TandemRepeat	SC.FOSU-QQT_TR0001	NA	NA	NA	NA	NA	NA	NA	NA	NA	NA	NA	NA	NA	NA	NA
Scaffold1	19638	20447	Gene	GME666_g	NA	NA	NA	NA	NA	NA	NA	NA	NA	98.9	4.3e-155	alpha beta	NA	NA	NA
Scaffold1	20449	20537	Repeat:RepeatMasker:Transposon	SC.FOSU-QQT_TE0001	NA	NA	NA	NA	NA	NA	NA	NA	NA	NA	NA	NA	NA	NA	NA
Scaffold1	20576	22150	Gene	GME667_g	3	{GO:0004252; serine-type endopeptidase activity; molecular_function} {GO:0005515; protein binding; molecular_function} {GO:0006508; proteolysis; biological_process}	NA	NA	NA	NA	NA	NA	NA	99.8	1.6e-294	Trypsin-like serine proteases, typically periplasmic, contain C-terminal PDZ domain	46.2	3.9e-96	Uncharacterized serine protease YyxA OS=Bacillus subtilis (strain 168) OX=224308 GN=yyxA PE=3 SV=2
Scaffold1	22459	23295	Gene	GME668_g	NA	NA	NA	NA	NA	NA	NA	NA	NA	100	1.3e-151	May be involved in the transport of PQQ or its precursor to the periplasm	69.2	2.4e-100	Exodeoxyribonuclease WalJ OS=Streptococcus pneumoniae serotype 2 (strain D39 / NCTC 7466) OX=373153 GN=walJ PE=1 SV=1
Scaffold1	23416	24177	Gene	GME669_g	1	{GO:0016021; ; }	NA	NA	NA	NA	NA	NA	NA	100	3.9e-142	YycH protein	NA	NA	NA
Scaffold1	24320	25582	Gene	GME670_g	NA	NA	NA	NA	NA	NA	NA	NA	NA	99.8	1.5e-242	YycH protein	NA	NA	NA
Scaffold1	24549	24594	Repeat:RepeatMasker:Transposon	SC.FOSU-QQT_TE0001	NA	NA	NA	NA	NA	NA	NA	NA	NA	NA	NA	NA	NA	NA	NA
Scaffold1	25660	27366	Gene	GME671_g	6	{GO:0000155; phosphorelay sensor kinase activity; molecular_function} {GO:0006355; regulation of DNA-templated transcription; biological_process} {GO:0007165; signal transduction; biological_process} {GO:0016021; ; } {GO:0016310; phosphorylation; biological_process} {GO:0016772; transferase activity, transferring phosphorus-containing groups; molecular_function}	NA	NA	NA	NA	NA	NA	NA	99.3	0.0e+00	Histidine kinase	43.1	2.4e-139	Sensor protein kinase WalK OS=Staphylococcus aureus (strain MW2) OX=196620 GN=walK PE=3 SV=1
Scaffold1	27496	28203	Gene	GME672_g	3	{GO:0000160; phosphorelay signal transduction system; biological_process} {GO:0003677; DNA binding; molecular_function} {GO:0006355; regulation of DNA-templated transcription; biological_process}	NA	NA	NA	NA	NA	NA	NA	100	5.8e-132	Response regulators consisting of a CheY-like receiver domain and a winged-helix DNA-binding domain	79.5	4.1e-106	Transcriptional regulatory protein WalR OS=Bacillus subtilis (strain 168) OX=224308 GN=walR PE=1 SV=1
Scaffold1	28456	29991	Gene	GME673_g	NA	NA	NA	NA	NA	NA	NA	NA	NA	99.5	4.3e-241	polysaccharide biosynthetic process	NA	NA	NA
Scaffold1	30060	31449	Gene	GME674_g	3	{GO:0003723; RNA binding; molecular_function} {GO:0006355; regulation of DNA-templated transcription; biological_process} {GO:0009401; phosphoenolpyruvate-dependent sugar phosphotransferase system; biological_process}	NA	NA	NA	NA	NA	NA	NA	100	1.5e-149	transcriptional antiterminator	41.4	2.5e-56	SacPA operon antiterminator OS=Bacillus subtilis (strain 168) OX=224308 GN=sacT PE=3 SV=1
Scaffold1	31874	32818	Gene	GME675_g	2	{GO:0016491; oxidoreductase activity; molecular_function} {GO:0055114; ; }	NA	NA	NA	NA	NA	NA	NA	99.4	1.3e-171	COG0604 NADPH quinone reductase and related Zn-dependent oxidoreductases	NA	NA	NA
Scaffold1	33024	33344	Gene	GME676_g	NA	NA	NA	NA	NA	NA	NA	NA	NA	100	3.2e-53	MazG nucleotide pyrophosphohydrolase domain	51.5	3.5e-28	Uncharacterized protein YvdC OS=Bacillus subtilis (strain 168) OX=224308 GN=yvdC PE=4 SV=1
Scaffold1	33142	33201	Repeat:RepeatMasker:Transposon	SC.FOSU-QQT_TE0002	NA	NA	NA	NA	NA	NA	NA	NA	NA	NA	NA	NA	NA	NA	NA
Scaffold1	33515	33850	Gene	GME677_g	NA	NA	NA	NA	NA	NA	NA	NA	NA	100	1.3e-52	Protein of unknown function (DUF1622)	NA	NA	NA
Scaffold1	34031	34456	Gene	GME678_g	NA	NA	NA	NA	NA	NA	NA	NA	NA	NA	NA	NA	NA	NA	NA
Scaffold1	34375	34428	Repeat:RepeatMasker:Transposon	SC.FOSU-QQT_TE0003	NA	NA	NA	NA	NA	NA	NA	NA	NA	NA	NA	NA	NA	NA	NA
Scaffold1	34727	37923	Gene	GME679_g	9	{GO:0003824; catalytic activity; molecular_function} {GO:0005506; iron ion binding; molecular_function} {GO:0006535; cysteine biosynthetic process from serine; biological_process} {GO:0008168; methyltransferase activity; molecular_function} {GO:0009372; quorum sensing; biological_process} {GO:0019346; transsulfuration; biological_process} {GO:0030170; pyridoxal phosphate binding; molecular_functi…	NA	NA	NA	NA	NA	NA	NA	NA	NA	NA	NA	NA	NA
Scaffold1	36828	36875	Repeat:RepeatMasker:Transposon	SC.FOSU-QQT_TE0004	NA	NA	NA	NA	NA	NA	NA	NA	NA	NA	NA	NA	NA	NA	NA
Scaffold1	38006	38722	Gene	GME680_g	3	{GO:0015267; channel activity; molecular_function} {GO:0016020; membrane; cellular_component} {GO:0055085; transmembrane transport; biological_process}	NA	NA	NA	NA	NA	NA	NA	99.6	3.2e-130	Belongs to the MIP aquaporin (TC 1.A.8) family	63.8	2.8e-86	Glycerol uptake facilitator protein 3 OS=Lactiplantibacillus plantarum (strain ATCC BAA-793 / NCIMB 8826 / WCFS1) OX=220668 GN=glpF3 PE=3 SV=1
Scaffold1	38739	38770	Repeat:RepeatMasker:Transposon	SC.FOSU-QQT_TE0002	NA	NA	NA	NA	NA	NA	NA	NA	NA	NA	NA	NA	NA	NA	NA
Scaffold1	38780	40609	Gene	GME681_g	5	{GO:0004368; glycerol-3-phosphate dehydrogenase (quinone) activity; molecular_function} {GO:0006072; glycerol-3-phosphate metabolic process; biological_process} {GO:0009331; glycerol-3-phosphate dehydrogenase complex; cellular_component} {GO:0016491; oxidoreductase activity; molecular_function} {GO:0055114; ; }	NA	NA	NA	NA	NA	NA	NA	99.5	0.0e+00	Belongs to the FAD-dependent glycerol-3-phosphate dehydrogenase family	61.6	1.0e-220	Alpha-glycerophosphate oxidase OS=Lactococcus lactis subsp. lactis (strain IL1403) OX=272623 GN=glpO PE=3 SV=1
Scaffold1	40642	42150	Gene	GME682_g	4	{GO:0004370; glycerol kinase activity; molecular_function} {GO:0005975; carbohydrate metabolic process; biological_process} {GO:0006072; glycerol-3-phosphate metabolic process; biological_process} {GO:0016773; phosphotransferase activity, alcohol group as acceptor; molecular_function}	43.8	4.7e-117	glycerol kinase	45.5	1.4e-118	Ribulose kinase and related carbohydrate kinases	Carbohydrate transport and metabolism ;	83.3	2.4e-252	Key enzyme in the regulation of glycerol uptake and metabolism. Catalyzes the phosphorylation of glycerol to yield sn- glycerol 3-phosphate	82.1	9.4e-249	Glycerol kinase OS=Enterococcus faecalis (strain ATCC 700802 / V583) OX=226185 GN=glpK PE=1 SV=3
Scaffold1	42369	45852	Gene	GME683_g	7	{GO:0004422; hypoxanthine phosphoribosyltransferase activity; molecular_function} {GO:0006166; purine ribonucleoside salvage; biological_process} {GO:0009116; nucleoside metabolic process; biological_process} {GO:0016491; oxidoreductase activity; molecular_function} {GO:0045454; cell redox homeostasis; biological_process} {GO:0050660; flavin adenine dinucleotide binding; molecular_function} {GO:0…	NA	NA	NA	NA	NA	NA	NA	100	1.4e-273	transcriptional antiterminator	NA	NA	NA
Scaffold1	45961	46458	Gene	GME684_g	1	{GO:0008080; N-acetyltransferase activity; molecular_function}	40	1.9e-27	L-amino acid N-acyltransferase	NA	NA	NA	NA	97	6.2e-88	Acetyltransferase GNAT Family	43.8	7.3e-33	L-methionine sulfoximine/L-methionine sulfone acetyltransferase OS=Salmonella typhimurium (strain LT2 / SGSC1412 / ATCC 700720) OX=99287 GN=yncA PE=1 SV=1
Scaffold1	46474	46600	Repeat:RepeatMasker:Transposon	SC.FOSU-QQT_TE0003	NA	NA	NA	NA	NA	NA	NA	NA	NA	NA	NA	NA	NA	NA	NA
Scaffold1	46720	46904	sRNA	SC.FOSU-QQT_sRNA_000064	NA	NA	NA	NA	NA	NA	NA	NA	NA	NA	NA	NA	NA	NA	NA
Scaffold1	47029	47060	sRNA	SC.FOSU-QQT_sRNA_000067	NA	NA	NA	NA	NA	NA	NA	NA	NA	NA	NA	NA	NA	NA	NA
Scaffold1	47399	48457	Gene	GME685_g	2	{GO:0016021; ; } {GO:0055085; transmembrane transport; biological_process}	NA	NA	NA	NA	NA	NA	NA	100	1.2e-192	Transporter, auxin efflux carrier (AEC) family protein	NA	NA	NA
Scaffold1	48253	48324	Repeat:RepeatMasker:Transposon	SC.FOSU-QQT_TE0005	NA	NA	NA	NA	NA	NA	NA	NA	NA	NA	NA	NA	NA	NA	NA
Scaffold1	48503	49516	Gene	GME686_g	3	{GO:0016616; oxidoreductase activity, acting on the CH-OH group of donors, NAD or NADP as acceptor; molecular_function} {GO:0051287; NAD binding; molecular_function} {GO:0055114; ; }	NA	NA	NA	NA	NA	NA	NA	100	2.5e-189	Belongs to the D-isomer specific 2-hydroxyacid dehydrogenase family	50.6	1.1e-88	(R)-2-hydroxyglutarate dehydrogenase OS=Acidaminococcus fermentans (strain ATCC 25085 / DSM 20731 / CCUG 9996 / CIP 106432 / VR4) OX=591001 GN=hgdH PE=1 SV=1
Scaffold1	49578	52364	Gene	GME687_g	4	{GO:0000155; phosphorelay sensor kinase activity; molecular_function} {GO:0000160; phosphorelay signal transduction system; biological_process} {GO:0016310; phosphorylation; biological_process} {GO:0016772; transferase activity, transferring phosphorus-containing groups; molecular_function}	NA	NA	NA	NA	NA	NA	NA	97.8	8.8e-290	Signal transduction histidine kinase regulating citrate malate metabolism	NA	NA	NA
Scaffold1	52946	53893	Gene	GME688_g	1	{GO:0003824; catalytic activity; molecular_function}	NA	NA	NA	NA	NA	NA	NA	99.4	4.2e-170	protein-N(PI)-phosphohistidine-lactose phosphotransferase system transporter activity	NA	NA	NA
Scaffold1	54194	55066	Gene	GME689_g	2	{GO:0003677; DNA binding; molecular_function} {GO:0005515; protein binding; molecular_function}	NA	NA	NA	NA	NA	NA	NA	100	7.9e-163	Transcriptional activator, Rgg GadR MutR family	NA	NA	NA
Scaffold1	56030	56065	Repeat:RepeatMasker:Transposon	SC.FOSU-QQT_TE0004	NA	NA	NA	NA	NA	NA	NA	NA	NA	NA	NA	NA	NA	NA	NA
Scaffold1	56059	57102	Gene	GME690_g	4	{GO:0003824; catalytic activity; molecular_function} {GO:0010181; FMN binding; molecular_function} {GO:0016491; oxidoreductase activity; molecular_function} {GO:0055114; ; }	NA	NA	NA	NA	NA	NA	NA	98.3	3.5e-194	NADH flavin oxidoreductase NADH oxidase	42.4	7.8e-69	Probable NADH-dependent flavin oxidoreductase YqiG OS=Bacillus subtilis (strain 168) OX=224308 GN=yqiG PE=3 SV=1
Scaffold1	56670	56768	Repeat:RepeatMasker:Transposon	SC.FOSU-QQT_TE0006	NA	NA	NA	NA	NA	NA	NA	NA	NA	NA	NA	NA	NA	NA	NA
Scaffold1	57187	57822	Gene	GME691_g	NA	NA	NA	NA	NA	NA	NA	NA	NA	100	1.2e-115	NAD(P)H-binding	NA	NA	NA
Scaffold1	58662	58704	miRNA	SC.FOSU-QQT_miRNA_000296	NA	NA	NA	NA	NA	NA	NA	NA	NA	NA	NA	NA	NA	NA	NA
Scaffold1	58785	58870	Repeat:RepeatMasker:Transposon	SC.FOSU-QQT_TE0007	NA	NA	NA	NA	NA	NA	NA	NA	NA	NA	NA	NA	NA	NA	NA
Scaffold1	58805	58877	tRNA	tRNA_0063	NA	NA	NA	NA	NA	NA	NA	NA	NA	NA	NA	NA	NA	NA	NA
Scaffold1	58813	58870	Repeat:RepeatMasker:Transposon	SC.FOSU-QQT_TE0005	NA	NA	NA	NA	NA	NA	NA	NA	NA	NA	NA	NA	NA	NA	NA
Scaffold1	58815	58872	Repeat:RepeatMasker:Transposon	SC.FOSU-QQT_TE0008	NA	NA	NA	NA	NA	NA	NA	NA	NA	NA	NA	NA	NA	NA	NA
Scaffold1	59046	60200	Gene	GME692_g	4	{GO:0004470; malic enzyme activity; molecular_function} {GO:0004471; malate dehydrogenase (decarboxylating) (NAD+) activity; molecular_function} {GO:0051287; NAD binding; molecular_function} {GO:0055114; ; }	NA	NA	NA	NA	NA	NA	NA	90.6	4.9e-197	malic enzyme	58.6	6.1e-115	NAD-dependent malic enzyme OS=Geobacillus stearothermophilus OX=1422 PE=1 SV=1
Scaffold1	60252	61589	Gene	GME693_g	3	{GO:0008514; organic anion transmembrane transporter activity; molecular_function} {GO:0015711; organic anion transport; biological_process} {GO:0016021; ; }	NA	NA	NA	NA	NA	NA	NA	99.6	2.6e-250	COG3493 Na citrate symporter	55.7	4.0e-134	Na(+)-malate symporter OS=Bacillus subtilis (strain 168) OX=224308 GN=maeN PE=3 SV=1
Scaffold1	61814	63349	Gene	GME694_g	3	{GO:0000155; phosphorelay sensor kinase activity; molecular_function} {GO:0000160; phosphorelay signal transduction system; biological_process} {GO:0016772; transferase activity, transferring phosphorus-containing groups; molecular_function}	NA	NA	NA	NA	NA	NA	NA	99.8	8.1e-288	Signal transduction histidine kinase regulating citrate malate metabolism	NA	NA	NA
Scaffold1	63385	64050	Gene	GME695_g	2	{GO:0000160; phosphorelay signal transduction system; biological_process} {GO:0003700; DNA-binding transcription factor activity; molecular_function}	NA	NA	NA	NA	NA	NA	NA	99.5	5.3e-119	transcriptional regulatory protein	NA	NA	NA
Scaffold1	63686	63757	Repeat:RepeatMasker:Transposon	SC.FOSU-QQT_TE0009	NA	NA	NA	NA	NA	NA	NA	NA	NA	NA	NA	NA	NA	NA	NA
Scaffold1	64096	65388	Gene	GME696_g	3	{GO:0004019; adenylosuccinate synthase activity; molecular_function} {GO:0005525; GTP binding; molecular_function} {GO:0006164; purine nucleotide biosynthetic process; biological_process}	45.1	4.0e-101	adenylosuccinate synthase	45.1	5.8e-102	Adenylosuccinate synthase	Nucleotide transport and metabolism ;	89.5	7.9e-228	Plays an important role in the de novo pathway of purine nucleotide biosynthesis. Catalyzes the first committed step in the biosynthesis of AMP from IMP	90.7	1.9e-229	Adenylosuccinate synthetase OS=Enterococcus faecalis (strain ATCC 700802 / V583) OX=226185 GN=purA PE=3 SV=1
Scaffold1	65627	73872	Gene	GME697_g	4	{GO:0003677; DNA binding; molecular_function} {GO:0003678; DNA helicase activity; molecular_function} {GO:0005524; ATP binding; molecular_function} {GO:0006260; DNA replication; biological_process}	NA	NA	NA	NA	NA	NA	NA	99.1	0.0e+00	MucBP domain protein	NA	NA	NA
Scaffold1	72814	72894	Repeat:RepeatMasker:Transposon	SC.FOSU-QQT_TE0010	NA	NA	NA	NA	NA	NA	NA	NA	NA	NA	NA	NA	NA	NA	NA
Scaffold1	73920	75860	Gene	GME698_g	NA	NA	NA	NA	NA	NA	NA	NA	NA	NA	NA	NA	NA	NA	NA
Scaffold1	75916	76425	Gene	GME699_g	NA	NA	NA	NA	NA	NA	NA	NA	NA	NA	NA	NA	NA	NA	NA
Scaffold1	76789	77964	Gene	GME700_g	NA	NA	NA	NA	NA	NA	NA	NA	NA	99.2	2.5e-220	transcriptional antiterminator	NA	NA	NA
Scaffold1	78728	81571	Gene	GME701_g	1	{GO:0009058; biosynthetic process; biological_process}	NA	NA	NA	NA	NA	NA	NA	97.5	1.4e-202	transferase activity, transferring glycosyl groups	NA	NA	NA
Scaffold1	81984	84506	Gene	GME702_g	NA	NA	NA	NA	NA	NA	NA	NA	NA	82.8	6.7e-157	polysaccharide biosynthetic process	NA	NA	NA
Scaffold1	84635	87562	Gene	GME703_g	4	{GO:0003676; nucleic acid binding; molecular_function} {GO:0003735; structural constituent of ribosome; molecular_function} {GO:0005840; ribosome; cellular_component} {GO:0006412; translation; biological_process}	NA	NA	NA	NA	NA	NA	NA	94	8.8e-299	signaling protein consisting of a modified GGDEF domain and a DHH domain	56.2	1.9e-176	Cyclic-di-AMP phosphodiesterase PdeA OS=Listeria monocytogenes serotype 1/2a (strain 10403S) OX=393133 GN=pdeA PE=3 SV=1
Scaffold1	87592	88143	Gene	GME704_g	2	{GO:0003697; single-stranded DNA binding; molecular_function} {GO:0006260; DNA replication; biological_process}	NA	NA	NA	NA	NA	NA	NA	100	3.0e-99	single-stranded DNA binding	57	1.5e-55	Single-stranded DNA-binding protein OS=Lactiplantibacillus plantarum (strain ATCC BAA-793 / NCIMB 8826 / WCFS1) OX=220668 GN=ssb PE=3 SV=1
Scaffold1	88194	88493	Gene	GME705_g	4	{GO:0003735; structural constituent of ribosome; molecular_function} {GO:0005840; ribosome; cellular_component} {GO:0006412; translation; biological_process} {GO:0019843; rRNA binding; molecular_function}	NA	NA	NA	NA	NA	NA	NA	100	4.9e-48	Binds together with S18 to 16S ribosomal RNA	75.8	3.3e-36	Small ribosomal subunit protein bS6 OS=Enterococcus faecalis (strain ATCC 700802 / V583) OX=226185 GN=rpsF PE=1 SV=1
Scaffold1	88736	91285	Gene	GME706_g	7	{GO:0003677; DNA binding; molecular_function} {GO:0003916; DNA topoisomerase activity; molecular_function} {GO:0003918; DNA topoisomerase type II (double strand cut, ATP-hydrolyzing) activity; molecular_function} {GO:0005524; ATP binding; molecular_function} {GO:0005694; chromosome; cellular_component} {GO:0006259; DNA metabolic process; biological_process} {GO:0006265; DNA topological change; bi…	NA	NA	NA	41.7	9.8e-186	DNA topoisomerase type II	Chromatin structure and dynamics ;	91.3	0.0e+00	A type II topoisomerase that negatively supercoils closed circular double-stranded (ds) DNA in an ATP-dependent manner to modulate DNA topology and maintain chromosomes in an underwound state. Negative supercoiling favors strand separation, and DNA replication, transcription, recombination and repair, all of which involve strand separation. Also able to catalyze the interconversion of other topol…	68.3	0.0e+00	DNA gyrase subunit A OS=Streptococcus pyogenes serotype M1 OX=301447 GN=gyrA PE=3 SV=1
Scaffold1	91435	97909	Gene	GME707_g	16	{GO:0003677; DNA binding; molecular_function} {GO:0003688; DNA replication origin binding; molecular_function} {GO:0003697; single-stranded DNA binding; molecular_function} {GO:0003723; RNA binding; molecular_function} {GO:0003887; DNA-directed DNA polymerase activity; molecular_function} {GO:0003918; DNA topoisomerase type II (double strand cut, ATP-hydrolyzing) activity; molecular_function} {GO…	NA	NA	NA	NA	NA	NA	NA	NA	NA	NA	NA	NA	NA
Scaffold1	98515	100864	Gene	GME708_g	9	{GO:0000049; tRNA binding; molecular_function} {GO:0003676; nucleic acid binding; molecular_function} {GO:0003735; structural constituent of ribosome; molecular_function} {GO:0004526; ribonuclease P activity; molecular_function} {GO:0005840; ribosome; cellular_component} {GO:0006412; translation; biological_process} {GO:0008033; tRNA processing; biological_process} {GO:0016021; ; } {GO:0032977; m…	NA	NA	NA	NA	NA	NA	NA	89.9	3.9e-141	Required for the insertion and or proper folding and or complex formation of integral membrane proteins into the membrane. Involved in integration of membrane proteins that insert both dependently and independently of the Sec translocase complex, as well as at least some lipoproteins	60.6	1.5e-92	Membrane protein insertase YidC OS=Enterococcus faecalis (strain ATCC 700802 / V583) OX=226185 GN=yidC PE=3 SV=1
Scaffold1	100522	100565	Repeat:RepeatMasker:Transposon	SC.FOSU-QQT_TE0011	NA	NA	NA	NA	NA	NA	NA	NA	NA	NA	NA	NA	NA	NA	NA
Scaffold1	101792	104515	Gene	GME709_g	1	{GO:0003824; catalytic activity; molecular_function}	NA	NA	NA	NA	NA	NA	NA	95.8	1.7e-177	Alpha beta hydrolase	NA	NA	NA
Scaffold1	105385	105598	sRNA	SC.FOSU-QQT_sRNA_000041	NA	NA	NA	NA	NA	NA	NA	NA	NA	NA	NA	NA	NA	NA	NA
Scaffold1	105856	106380	Gene	GME710_g	NA	NA	NA	NA	NA	NA	NA	NA	NA	NA	NA	NA	NA	NA	NA
Scaffold1	106469	107200	Gene	GME711_g	1	{GO:0008270; zinc ion binding; molecular_function}	NA	NA	NA	NA	NA	NA	NA	97.2	6.2e-121	ZinT (YodA) periplasmic lipocalin-like zinc-recruitment	53.7	9.7e-58	Metal-binding protein ZinT OS=Escherichia coli (strain K12) OX=83333 GN=zinT PE=1 SV=1
Scaffold1	107592	108074	Gene	GME712_g	1	{GO:0008080; N-acetyltransferase activity; molecular_function}	NA	NA	NA	NA	NA	NA	NA	99.4	5.2e-92	Acetyltransferases including N-acetylases of ribosomal proteins	NA	NA	NA
Scaffold1	108365	108991	Gene	GME713_g	3	{GO:0003677; DNA binding; molecular_function} {GO:0008982; protein-N(PI)-phosphohistidine-sugar phosphotransferase activity; molecular_function} {GO:0009401; phosphoenolpyruvate-dependent sugar phosphotransferase system; biological_process}	NA	NA	NA	NA	NA	NA	NA	58.6	3.6e-64	Transcriptional	NA	NA	NA
Scaffold1	109236	110225	Gene	GME714_g	2	{GO:0004371; glycerone kinase activity; molecular_function} {GO:0006071; glycerol metabolic process; biological_process}	40.1	2.8e-54	triose/dihydroxyacetone kinase / FAD-AMP lyase (cyclizing)	42.4	1.2e-59	Dihydroxyacetone kinase/glycerone kinase	Carbohydrate transport and metabolism ;	99.4	5.9e-183	Dihydroxyacetone kinase	68.6	1.1e-128	PTS-dependent dihydroxyacetone kinase, dihydroxyacetone-binding subunit DhaK OS=Lactococcus lactis subsp. lactis (strain IL1403) OX=272623 GN=dhaK PE=1 SV=2
Scaffold1	110252	112436	Gene	GME715_g	9	{GO:0004371; glycerone kinase activity; molecular_function} {GO:0006071; glycerol metabolic process; biological_process} {GO:0009401; phosphoenolpyruvate-dependent sugar phosphotransferase system; biological_process} {GO:0016021; ; } {GO:0016491; oxidoreductase activity; molecular_function} {GO:0016614; oxidoreductase activity, acting on CH-OH group of donors; molecular_function} {GO:0016772; tra…	NA	NA	NA	NA	NA	NA	NA	100	5.1e-213	glycerol dehydrogenase	46.5	1.4e-85	Glycerol dehydrogenase OS=Pseudomonas putida OX=303 GN=gldA PE=3 SV=1
Scaffold1	113414	114403	Gene	GME716_g	2	{GO:0004371; glycerone kinase activity; molecular_function} {GO:0006071; glycerol metabolic process; biological_process}	NA	NA	NA	NA	NA	NA	NA	100	1.8e-184	Dihydroxyacetone kinase	52	2.7e-95	PTS-dependent dihydroxyacetone kinase 1, dihydroxyacetone-binding subunit DhaK OS=Listeria innocua serovar 6a (strain ATCC BAA-680 / CLIP 11262) OX=272626 GN=dhaK-1 PE=3 SV=1
Scaffold1	115055	118238	Gene	GME717_g	2	{GO:0005524; ATP binding; molecular_function} {GO:0016887; ATP hydrolysis activity; molecular_function}	NA	NA	NA	NA	NA	NA	NA	NA	NA	NA	NA	NA	NA
Scaffold1	118440	121674	Gene	GME718_g	11	{GO:0003824; catalytic activity; molecular_function} {GO:0005737; cytoplasm; cellular_component} {GO:0005975; carbohydrate metabolic process; biological_process} {GO:0005993; trehalose catabolic process; biological_process} {GO:0008788; alpha,alpha-phosphotrehalase activity; molecular_function} {GO:0008982; protein-N(PI)-phosphohistidine-sugar phosphotransferase activity; molecular_function} {GO:…	41.6	3.2e-120	alpha-glucosidase	NA	NA	NA	NA	99.8	0.0e+00	Alpha amylase catalytic	51.6	6.5e-172	Trehalose-6-phosphate hydrolase OS=Bacillus subtilis (strain 168) OX=224308 GN=treA PE=1 SV=2
Scaffold1	120037	120618	Repeat:RepeatMasker:Transposon	SC.FOSU-QQT_TE0006	NA	NA	NA	NA	NA	NA	NA	NA	NA	NA	NA	NA	NA	NA	NA
Scaffold1	120147	120190	Repeat:RepeatMasker:Transposon	SC.FOSU-QQT_TE0012	NA	NA	NA	NA	NA	NA	NA	NA	NA	NA	NA	NA	NA	NA	NA
Scaffold1	122622	123068	Gene	GME719_g	NA	NA	NA	NA	NA	NA	NA	NA	NA	NA	NA	NA	NA	NA	NA
Scaffold1	124121	131958	Gene	GME720_g	13	{GO:0000160; phosphorelay signal transduction system; biological_process} {GO:0000287; magnesium ion binding; molecular_function} {GO:0003677; DNA binding; molecular_function} {GO:0003824; catalytic activity; molecular_function} {GO:0003984; acetolactate synthase activity; molecular_function} {GO:0004160; dihydroxy-acid dehydratase activity; molecular_function} {GO:0004455; ketol-acid reductoisom…	NA	NA	NA	NA	NA	NA	NA	NA	NA	NA	NA	NA	NA
Scaffold1	126659	126847	sRNA	SC.FOSU-QQT_sRNA_000042	NA	NA	NA	NA	NA	NA	NA	NA	NA	NA	NA	NA	NA	NA	NA
Scaffold1	132081	145151	Gene	GME721_g	22	{GO:0000287; magnesium ion binding; molecular_function} {GO:0003824; catalytic activity; molecular_function} {GO:0003852; 2-isopropylmalate synthase activity; molecular_function} {GO:0003861; 3-isopropylmalate dehydratase activity; molecular_function} {GO:0003862; 3-isopropylmalate dehydrogenase activity; molecular_function} {GO:0004351; glutamate decarboxylase activity; molecular_function} {GO:0…	NA	NA	NA	NA	NA	NA	NA	NA	NA	NA	NA	NA	NA
Scaffold1	140898	140960	Repeat:RepeatMasker:Transposon	SC.FOSU-QQT_TE0013	NA	NA	NA	NA	NA	NA	NA	NA	NA	NA	NA	NA	NA	NA	NA
Scaffold1	145398	147170	Gene	GME722_g	3	{GO:0006631; fatty acid metabolic process; biological_process} {GO:0050151; oleate hydratase activity; molecular_function} {GO:0071949; FAD binding; molecular_function}	56.7	4.1e-189	oleate hydratase	NA	NA	NA	NA	99.8	0.0e+00	Myosin-crossreactive antigen	65.4	4.5e-234	Oleate hydratase OS=Macrococcus caseolyticus (strain JCSC5402) OX=458233 GN=MCCL_0076 PE=1 SV=1
Scaffold1	147395	147856	Gene	GME723_g	NA	NA	NA	NA	NA	NA	NA	NA	NA	NA	NA	NA	NA	NA	NA
Scaffold1	147908	148624	Gene	GME724_g	3	{GO:0003677; DNA binding; molecular_function} {GO:0003700; DNA-binding transcription factor activity; molecular_function} {GO:0006355; regulation of DNA-templated transcription; biological_process}	NA	NA	NA	NA	NA	NA	NA	77.7	5.9e-100	trehalose operon	50.4	5.0e-59	HTH-type transcriptional regulator TreR OS=Bacillus subtilis (strain 168) OX=224308 GN=treR PE=1 SV=2
Scaffold1	148647	148764	Repeat:RepeatMasker:Transposon	SC.FOSU-QQT_TE0007	NA	NA	NA	NA	NA	NA	NA	NA	NA	NA	NA	NA	NA	NA	NA
Scaffold1	148875	149849	Gene	GME725_g	NA	NA	NA	NA	NA	NA	NA	NA	NA	NA	NA	NA	NA	NA	NA
Scaffold1	150429	150977	Gene	GME726_g	NA	NA	NA	NA	NA	NA	NA	NA	NA	99.4	1.8e-96	Membrane	NA	NA	NA
Scaffold1	151060	152037	Gene	GME727_g	NA	NA	NA	NA	NA	NA	NA	NA	NA	99.4	1.4e-176	Secreted protein	NA	NA	NA
Scaffold1	152177	153169	Gene	GME728_g	2	{GO:0016705; oxidoreductase activity, acting on paired donors, with incorporation or reduction of molecular oxygen; molecular_function} {GO:0055114; ; }	NA	NA	NA	NA	NA	NA	NA	99.7	8.6e-182	COG2141 Coenzyme F420-dependent N5,N10-methylene tetrahydromethanopterin reductase and related flavin-dependent oxidoreductases	NA	NA	NA
Scaffold1	153363	153767	Gene	GME729_g	NA	NA	NA	NA	NA	NA	NA	NA	NA	99.3	2.9e-72	3-Demethylubiquinone-9 3-methyltransferase	NA	NA	NA
Scaffold1	153831	154253	Gene	GME730_g	NA	NA	NA	NA	NA	NA	NA	NA	NA	95.7	7.3e-74	glyoxalase III activity	NA	NA	NA
Scaffold1	154390	172629	Gene	GME731_g	19	{GO:0002098; tRNA wobble uridine modification; biological_process} {GO:0003677; DNA binding; molecular_function} {GO:0003824; catalytic activity; molecular_function} {GO:0003924; GTPase activity; molecular_function} {GO:0004553; hydrolase activity, hydrolyzing O-glycosyl compounds; molecular_function} {GO:0004564; beta-fructofuranosidase activity; molecular_function} {GO:0005515; protein binding;…	NA	NA	NA	NA	NA	NA	NA	NA	NA	NA	NA	NA	NA
Scaffold1	165934	165978	Repeat:RepeatMasker:Transposon	SC.FOSU-QQT_TE0014	NA	NA	NA	NA	NA	NA	NA	NA	NA	NA	NA	NA	NA	NA	NA
Scaffold1	172840	174531	Gene	GME732_g	4	{GO:0003676; nucleic acid binding; molecular_function} {GO:0015074; DNA integration; biological_process} {GO:0032196; transposition; biological_process} {GO:0043565; sequence-specific DNA binding; molecular_function}	NA	NA	NA	NA	NA	NA	NA	90.6	5.2e-140	Integrase core domain protein	43.3	3.5e-43	Uncharacterized transposase-like protein HI_1721 OS=Haemophilus influenzae (strain ATCC 51907 / DSM 11121 / KW20 / Rd) OX=71421 GN=HI_1721 PE=3 SV=1
Scaffold1	174576	174902	Gene	GME733_g	3	{GO:0000150; DNA strand exchange activity; molecular_function} {GO:0003677; DNA binding; molecular_function} {GO:0006310; DNA recombination; biological_process}	NA	NA	NA	NA	NA	NA	NA	98.9	1.7e-46	COG1961 Site-specific recombinases, DNA invertase Pin homologs	46.6	1.4e-21	Transposon Tn917 resolvase OS=Enterococcus faecalis OX=1351 GN=tnpR PE=3 SV=3
Scaffold1	175309	177501	Gene	GME734_g	NA	NA	NA	NA	NA	NA	NA	NA	NA	48.5	4.6e-111	Leucine-rich repeat (LRR) protein	NA	NA	NA
Scaffold1	176466	177164	Repeat:TRF:TandemRepeat	SC.FOSU-QQT_TR0002	NA	NA	NA	NA	NA	NA	NA	NA	NA	NA	NA	NA	NA	NA	NA
Scaffold1	177636	180235	Gene	GME735_g	3	{GO:0000150; DNA strand exchange activity; molecular_function} {GO:0003677; DNA binding; molecular_function} {GO:0006310; DNA recombination; biological_process}	NA	NA	NA	NA	NA	NA	NA	83.3	3.1e-225	transcriptional antiterminator	NA	NA	NA
Scaffold1	180734	184976	Gene	GME736_g	NA	NA	NA	NA	NA	NA	NA	NA	NA	NA	NA	NA	NA	NA	NA
Scaffold1	185014	185799	Gene	GME737_g	NA	NA	NA	NA	NA	NA	NA	NA	NA	99.6	1.2e-146	WxL domain surface cell wall-binding	NA	NA	NA
Scaffold1	185860	185986	Repeat:RepeatMasker:Transposon	SC.FOSU-QQT_TE0008	NA	NA	NA	NA	NA	NA	NA	NA	NA	NA	NA	NA	NA	NA	NA
Scaffold1	185973	186107	Repeat:RepeatMasker:Transposon	SC.FOSU-QQT_TE0009	NA	NA	NA	NA	NA	NA	NA	NA	NA	NA	NA	NA	NA	NA	NA
Scaffold1	186127	187503	Gene	GME738_g	NA	NA	NA	NA	NA	NA	NA	NA	NA	99.7	8.3e-179	Protein of unknown function C-terminal (DUF3324)	NA	NA	NA
Scaffold1	187573	188376	Gene	GME739_g	NA	NA	NA	NA	NA	NA	NA	NA	NA	NA	NA	NA	NA	NA	NA
Scaffold1	188589	190375	Gene	GME740_g	1	{GO:0008080; N-acetyltransferase activity; molecular_function}	NA	NA	NA	NA	NA	NA	NA	96.9	1.4e-154	acetyltransferase	NA	NA	NA
Scaffold1	190420	191460	Gene	GME741_g	2	{GO:0003677; DNA binding; molecular_function} {GO:0006355; regulation of DNA-templated transcription; biological_process}	NA	NA	NA	NA	NA	NA	NA	98.3	6.7e-185	COG2197 Response regulator containing a CheY-like receiver domain and an HTH DNA-binding domain	NA	NA	NA
Scaffold1	191558	192676	Gene	GME742_g	2	{GO:0016491; oxidoreductase activity; molecular_function} {GO:0055114; ; }	NA	NA	NA	NA	NA	NA	NA	96.9	1.0e-191	Saccharopine dehydrogenase	NA	NA	NA
Scaffold1	192724	193569	Gene	GME743_g	NA	NA	NA	NA	NA	NA	NA	NA	NA	98.6	2.0e-155	Phosphoglycerate mutase	NA	NA	NA
Scaffold1	193977	198513	Gene	GME744_g	2	{GO:0003824; catalytic activity; molecular_function} {GO:0009116; nucleoside metabolic process; biological_process}	NA	NA	NA	NA	NA	NA	NA	46.2	2.6e-185	Phosphoribosyl transferase (PRTase)	NA	NA	NA
Scaffold1	196302	196375	Repeat:RepeatMasker:Transposon	SC.FOSU-QQT_TE0015	NA	NA	NA	NA	NA	NA	NA	NA	NA	NA	NA	NA	NA	NA	NA
Scaffold1	198719	201358	Gene	GME745_g	NA	NA	NA	NA	NA	NA	NA	NA	NA	99.6	9.6e-286	Putative component of 'biosynthetic module'	41.8	7.4e-113	Uncharacterized protein YceG OS=Bacillus subtilis (strain 168) OX=224308 GN=yceG PE=4 SV=1
Scaffold1	201715	206487	Gene	GME746_g	6	{GO:0000166; nucleotide binding; molecular_function} {GO:0005388; P-type calcium transporter activity; molecular_function} {GO:0005524; ATP binding; molecular_function} {GO:0016020; membrane; cellular_component} {GO:0016021; ; } {GO:0070588; calcium ion transmembrane transport; biological_process}	NA	NA	NA	NA	NA	NA	NA	99.9	0.0e+00	ATPase, P-type transporting, HAD superfamily, subfamily IC	NA	NA	NA
Scaffold1	203668	203795	Repeat:RepeatMasker:Transposon	SC.FOSU-QQT_TE0010	NA	NA	NA	NA	NA	NA	NA	NA	NA	NA	NA	NA	NA	NA	NA
Scaffold1	206599	206676	Repeat:RepeatMasker:Transposon	SC.FOSU-QQT_TE0011	NA	NA	NA	NA	NA	NA	NA	NA	NA	NA	NA	NA	NA	NA	NA
Scaffold1	206600	206672	tRNA	tRNA_0001	NA	NA	NA	NA	NA	NA	NA	NA	NA	NA	NA	NA	NA	NA	NA
Scaffold1	206766	206816	Repeat:RepeatMasker:Transposon	SC.FOSU-QQT_TE0016	NA	NA	NA	NA	NA	NA	NA	NA	NA	NA	NA	NA	NA	NA	NA
Scaffold1	206957	208993	Gene	GME747_g	2	{GO:0005518; collagen binding; molecular_function} {GO:0007155; cell adhesion; biological_process}	NA	NA	NA	NA	NA	NA	NA	41.2	5.2e-56	domain protein	NA	NA	NA
Scaffold1	209050	210558	Gene	GME748_g	NA	NA	NA	NA	NA	NA	NA	NA	NA	99.6	4.2e-289	transcriptional antiterminator	NA	NA	NA
Scaffold1	210729	211325	Gene	GME749_g	3	{GO:0003677; DNA binding; molecular_function} {GO:0003899; DNA-directed 5'-3' RNA polymerase activity; molecular_function} {GO:0006351; DNA-templated transcription; biological_process}	NA	NA	NA	NA	NA	NA	NA	97.5	2.8e-103	Ketosteroid isomerase-related protein	NA	NA	NA
Scaffold1	211584	214055	Gene	GME750_g	5	{GO:0000166; nucleotide binding; molecular_function} {GO:0009166; nucleotide catabolic process; biological_process} {GO:0016787; hydrolase activity; molecular_function} {GO:0016788; hydrolase activity, acting on ester bonds; molecular_function} {GO:0046872; metal ion binding; molecular_function}	NA	NA	NA	NA	NA	NA	NA	98.7	0.0e+00	Belongs to the 5'-nucleotidase family	49.7	8.1e-181	Cell wall protein Lmo0130 OS=Listeria monocytogenes serovar 1/2a (strain ATCC BAA-679 / EGD-e) OX=169963 GN=lmo0130 PE=1 SV=1
Scaffold1	213759	213793	Repeat:TRF:TandemRepeat	SC.FOSU-QQT_TR0003	NA	NA	NA	NA	NA	NA	NA	NA	NA	NA	NA	NA	NA	NA	NA
Scaffold1	214323	214961	Gene	GME751_g	NA	NA	NA	NA	NA	NA	NA	NA	NA	99.5	7.1e-113	Peptidase propeptide and YPEB domain	NA	NA	NA
Scaffold1	215118	222339	Gene	GME752_g	9	{GO:0003677; DNA binding; molecular_function} {GO:0003700; DNA-binding transcription factor activity; molecular_function} {GO:0005737; cytoplasm; cellular_component} {GO:0005887; ; } {GO:0006355; regulation of DNA-templated transcription; biological_process} {GO:0006364; rRNA processing; biological_process} {GO:0008080; N-acetyltransferase activity; molecular_function} {GO:0008649; rRNA methyltra…	NA	NA	NA	NA	NA	NA	NA	NA	NA	NA	NA	NA	NA
Scaffold1	217850	217911	Repeat:RepeatMasker:Transposon	SC.FOSU-QQT_TE0017	NA	NA	NA	NA	NA	NA	NA	NA	NA	NA	NA	NA	NA	NA	NA
Scaffold1	221711	221748	Repeat:RepeatMasker:Transposon	SC.FOSU-QQT_TE0018	NA	NA	NA	NA	NA	NA	NA	NA	NA	NA	NA	NA	NA	NA	NA
Scaffold1	222594	224487	Gene	GME753_g	1	{GO:0005525; GTP binding; molecular_function}	43.5	8.0e-76	obg-like ATPase 1	55.3	8.8e-109	Predicted GTP-binding protein (ODN superfamily)	General function prediction only ;	94.7	2.0e-189	GTP binding	74.3	3.4e-149	Ribosome-binding ATPase YchF OS=Bacillus subtilis (strain 168) OX=224308 GN=ychF PE=2 SV=1
Scaffold1	224672	225796	Gene	GME754_g	NA	NA	NA	NA	NA	NA	NA	NA	NA	99.5	4.2e-209	Protein of unknown function C-terminal (DUF3324)	NA	NA	NA
Scaffold1	225916	226266	Gene	GME755_g	NA	NA	NA	NA	NA	NA	NA	NA	NA	100	9.1e-62	Allows bacterial pathogens to use the host heme as an iron source. Catalyzes the oxidative degradation of the heme macrocyclic porphyrin ring to the biliverdin in the presence of a suitable electron donor such as ascorbate or NADPH--cytochrome P450 reductase, with subsequent release of free iron	56.4	2.8e-31	Heme-degrading monooxygenase OS=Listeria welshimeri serovar 6b (strain ATCC 35897 / DSM 20650 / CIP 8149 / NCTC 11857 / SLCC 5334 / V8) OX=386043 GN=isdG PE=3 SV=1
Scaffold1	226713	227267	Gene	GME756_g	NA	NA	NA	NA	NA	NA	NA	NA	NA	100	8.1e-97	Lipoprotein	NA	NA	NA
Scaffold1	227389	227949	Gene	GME757_g	1	{GO:0016407; acetyltransferase activity; molecular_function}	NA	NA	NA	41.7	8.2e-37	Serine O-acetyltransferase	Amino acid transport and metabolism ;	97.8	4.6e-100	Maltose acetyltransferase	42.2	2.5e-37	Probable maltose O-acetyltransferase OS=Bacillus subtilis (strain 168) OX=224308 GN=maa PE=3 SV=1
Scaffold1	228004	229461	Gene	GME758_g	2	{GO:0004553; hydrolase activity, hydrolyzing O-glycosyl compounds; molecular_function} {GO:0005975; carbohydrate metabolic process; biological_process}	NA	NA	NA	NA	NA	NA	NA	100	5.1e-292	Belongs to the glycosyl hydrolase 1 family	62	4.8e-173	Aryl-phospho-beta-D-glucosidase BglH OS=Bacillus subtilis (strain 168) OX=224308 GN=bglH PE=1 SV=2
Scaffold1	228124	228169	Repeat:RepeatMasker:Transposon	SC.FOSU-QQT_TE0019	NA	NA	NA	NA	NA	NA	NA	NA	NA	NA	NA	NA	NA	NA	NA
Scaffold1	228330	228373	Repeat:RepeatMasker:Transposon	SC.FOSU-QQT_TE0020	NA	NA	NA	NA	NA	NA	NA	NA	NA	NA	NA	NA	NA	NA	NA
Scaffold1	229534	230958	Gene	GME759_g	3	{GO:0008982; protein-N(PI)-phosphohistidine-sugar phosphotransferase activity; molecular_function} {GO:0009401; phosphoenolpyruvate-dependent sugar phosphotransferase system; biological_process} {GO:0016020; membrane; cellular_component}	NA	NA	NA	NA	NA	NA	NA	100	5.4e-270	protein-N(PI)-phosphohistidine-sugar phosphotransferase activity	63.2	2.1e-173	PTS system beta-glucoside-specific EIIBCA component OS=Halalkalibacterium halodurans (strain ATCC BAA-125 / DSM 18197 / FERM 7344 / JCM 9153 / C-125) OX=272558 GN=bglP PE=3 SV=1
Scaffold1	231272	231856	Gene	GME760_g	1	{GO:0016491; oxidoreductase activity; molecular_function}	NA	NA	NA	NA	NA	NA	NA	99	8.5e-105	Nitroreductase	NA	NA	NA
Scaffold1	232238	237438	Gene	GME761_g	7	{GO:0000160; phosphorelay signal transduction system; biological_process} {GO:0003677; DNA binding; molecular_function} {GO:0005515; protein binding; molecular_function} {GO:0005524; ATP binding; molecular_function} {GO:0006355; regulation of DNA-templated transcription; biological_process} {GO:0016020; membrane; cellular_component} {GO:0016887; ATP hydrolysis activity; molecular_function}	NA	NA	NA	NA	NA	NA	NA	NA	NA	NA	NA	NA	NA
Scaffold1	235170	235262	Repeat:RepeatMasker:Transposon	SC.FOSU-QQT_TE0012	NA	NA	NA	NA	NA	NA	NA	NA	NA	NA	NA	NA	NA	NA	NA
Scaffold1	237570	238880	Gene	GME762_g	3	{GO:0000155; phosphorelay sensor kinase activity; molecular_function} {GO:0007165; signal transduction; biological_process} {GO:0016021; ; }	NA	NA	NA	NA	NA	NA	NA	98.6	1.4e-243	Histidine kinase	NA	NA	NA
Scaffold1	239383	243070	Gene	GME763_g	6	{GO:0005524; ATP binding; molecular_function} {GO:0016020; membrane; cellular_component} {GO:0016887; ATP hydrolysis activity; molecular_function} {GO:0022857; transmembrane transporter activity; molecular_function} {GO:0043190; ATP-binding cassette (ABC) transporter complex; cellular_component} {GO:0055085; transmembrane transport; biological_process}	NA	NA	NA	NA	NA	NA	NA	NA	NA	NA	NA	NA	NA
Scaffold1	243168	244880	Gene	GME764_g	4	{GO:0000034; adenine deaminase activity; molecular_function} {GO:0006146; adenine catabolic process; biological_process} {GO:0016787; hydrolase activity; molecular_function} {GO:0016810; hydrolase activity, acting on carbon-nitrogen (but not peptide) bonds; molecular_function}	NA	NA	NA	NA	NA	NA	NA	99.5	0.0e+00	Belongs to the metallo-dependent hydrolases superfamily. Adenine deaminase family	59.9	2.2e-201	Adenine deaminase OS=Enterococcus faecalis (strain ATCC 700802 / V583) OX=226185 GN=ade PE=3 SV=1
Scaffold1	244913	246196	Gene	GME765_g	2	{GO:0016787; hydrolase activity; molecular_function} {GO:0016810; hydrolase activity, acting on carbon-nitrogen (but not peptide) bonds; molecular_function}	NA	NA	NA	NA	NA	NA	NA	100	2.4e-245	Catalyzes the deamination of 5-methylthioadenosine and S-adenosyl-L-homocysteine into 5-methylthioinosine and S-inosyl-L- homocysteine, respectively. Is also able to deaminate adenosine	NA	NA	NA
Scaffold1	246331	246927	Gene	GME766_g	1	{GO:0003677; DNA binding; molecular_function}	NA	NA	NA	NA	NA	NA	NA	99.5	6.0e-106	Transcriptional regulator	NA	NA	NA
Scaffold1	247048	254865	Gene	GME767_g	5	{GO:0004602; glutathione peroxidase activity; molecular_function} {GO:0005524; ATP binding; molecular_function} {GO:0006979; response to oxidative stress; biological_process} {GO:0016887; ATP hydrolysis activity; molecular_function} {GO:0055114; ; }	NA	NA	NA	NA	NA	NA	NA	NA	NA	NA	NA	NA	NA
Scaffold1	252006	252042	Repeat:TRF:TandemRepeat	SC.FOSU-QQT_TR0004	NA	NA	NA	NA	NA	NA	NA	NA	NA	NA	NA	NA	NA	NA	NA
Scaffold1	254901	255599	Gene	GME768_g	NA	NA	NA	NA	NA	NA	NA	NA	NA	94	1.3e-123	Leucine-rich repeat (LRR) protein	NA	NA	NA
Scaffold1	255735	266028	Gene	GME769_g	19	{GO:0000049; tRNA binding; molecular_function} {GO:0000166; nucleotide binding; molecular_function} {GO:0003677; DNA binding; molecular_function} {GO:0003684; damaged DNA binding; molecular_function} {GO:0003824; catalytic activity; molecular_function} {GO:0004812; aminoacyl-tRNA ligase activity; molecular_function} {GO:0004818; glutamate-tRNA ligase activity; molecular_function} {GO:0005524; ATP…	NA	NA	NA	NA	NA	NA	NA	NA	NA	NA	NA	NA	NA
Scaffold1	262882	262951	Repeat:RepeatMasker:Transposon	SC.FOSU-QQT_TE0013	NA	NA	NA	NA	NA	NA	NA	NA	NA	NA	NA	NA	NA	NA	NA
Scaffold1	262937	263066	Repeat:RepeatMasker:Transposon	SC.FOSU-QQT_TE0014	NA	NA	NA	NA	NA	NA	NA	NA	NA	NA	NA	NA	NA	NA	NA
Scaffold1	263068	263095	Repeat:RepeatMasker:Transposon	SC.FOSU-QQT_TE0015	NA	NA	NA	NA	NA	NA	NA	NA	NA	NA	NA	NA	NA	NA	NA
Scaffold1	263082	263218	Repeat:RepeatMasker:Transposon	SC.FOSU-QQT_TE0016	NA	NA	NA	NA	NA	NA	NA	NA	NA	NA	NA	NA	NA	NA	NA
Scaffold1	266364	266404	Repeat:TRF:TandemRepeat	SC.FOSU-QQT_TR0005	NA	NA	NA	NA	NA	NA	NA	NA	NA	NA	NA	NA	NA	NA	NA
Scaffold1	266670	267179	Gene	GME770_g	3	{GO:0005737; cytoplasm; cellular_component} {GO:0006535; cysteine biosynthetic process from serine; biological_process} {GO:0009001; serine O-acetyltransferase activity; molecular_function}	NA	NA	NA	47.3	9.4e-40	Serine O-acetyltransferase	Amino acid transport and metabolism ;	99.4	1.2e-89	serine acetyltransferase	58.2	5.0e-53	Serine acetyltransferase OS=Staphylococcus aureus (strain MW2) OX=196620 GN=cysE PE=3 SV=1
Scaffold1	267274	267322	Repeat:RepeatMasker:Transposon	SC.FOSU-QQT_TE0017	NA	NA	NA	NA	NA	NA	NA	NA	NA	NA	NA	NA	NA	NA	NA
Scaffold1	267360	271639	Gene	GME771_g	15	{GO:0000166; nucleotide binding; molecular_function} {GO:0003700; DNA-binding transcription factor activity; molecular_function} {GO:0003723; RNA binding; molecular_function} {GO:0004525; ribonuclease III activity; molecular_function} {GO:0004812; aminoacyl-tRNA ligase activity; molecular_function} {GO:0004817; cysteine-tRNA ligase activity; molecular_function} {GO:0005524; ATP binding; molecular…	NA	NA	NA	NA	NA	NA	NA	NA	NA	NA	NA	NA	NA
Scaffold1	271447	271536	Repeat:RepeatMasker:Transposon	SC.FOSU-QQT_TE0018	NA	NA	NA	NA	NA	NA	NA	NA	NA	NA	NA	NA	NA	NA	NA
Scaffold1	271835	276553	Gene	GME772_g	5	{GO:0005576; extracellular region; cellular_component} {GO:0008299; isoprenoid biosynthetic process; biological_process} {GO:0016491; oxidoreductase activity; molecular_function} {GO:0042742; defense response to bacterium; biological_process} {GO:0055114; ; }	NA	NA	NA	NA	NA	NA	NA	99.8	0.0e+00	NADH dehydrogenase	NA	NA	NA
Scaffold1	276100	276132	Repeat:RepeatMasker:Transposon	SC.FOSU-QQT_TE0021	NA	NA	NA	NA	NA	NA	NA	NA	NA	NA	NA	NA	NA	NA	NA
Scaffold1	276926	277846	Gene	GME773_g	2	{GO:0010181; FMN binding; molecular_function} {GO:0016020; membrane; cellular_component}	NA	NA	NA	NA	NA	NA	NA	100	4.5e-169	COG4939 Major membrane immunogen membrane-anchored lipoprotein	NA	NA	NA
Scaffold1	278212	279321	Gene	GME774_g	1	{GO:0017013; protein flavinylation; biological_process}	NA	NA	NA	NA	NA	NA	NA	99.7	1.6e-208	protein flavinylation	NA	NA	NA
Scaffold1	279320	279441	Repeat:RepeatMasker:Transposon	SC.FOSU-QQT_TE0019	NA	NA	NA	NA	NA	NA	NA	NA	NA	NA	NA	NA	NA	NA	NA
Scaffold1	279598	283274	Gene	GME775_g	7	{GO:0003735; structural constituent of ribosome; molecular_function} {GO:0005840; ribosome; cellular_component} {GO:0006355; regulation of DNA-templated transcription; biological_process} {GO:0006412; translation; biological_process} {GO:0016021; ; } {GO:0016765; transferase activity, transferring alkyl or aryl (other than methyl) groups; molecular_function} {GO:0032784; regulation of DNA-templat…	NA	NA	NA	NA	NA	NA	NA	NA	NA	NA	NA	NA	NA
Scaffold1	283379	284068	Gene	GME776_g	4	{GO:0003723; RNA binding; molecular_function} {GO:0003735; structural constituent of ribosome; molecular_function} {GO:0006412; translation; biological_process} {GO:0015934; large ribosomal subunit; cellular_component}	45.2	2.9e-21	large subunit ribosomal protein L1	45	2.9e-52	50S ribosomal protein L1	Translation, ribosomal structure and biogenesis ;	100	4.3e-124	Binds directly to 23S rRNA. The L1 stalk is quite mobile in the ribosome, and is involved in E site tRNA release	82.1	4.5e-105	Large ribosomal subunit protein uL1 OS=Enterococcus faecalis (strain ATCC 700802 / V583) OX=226185 GN=rplA PE=1 SV=1
Scaffold1	284461	284964	Gene	GME777_g	4	{GO:0003735; structural constituent of ribosome; molecular_function} {GO:0006412; translation; biological_process} {GO:0015934; large ribosomal subunit; cellular_component} {GO:0042254; ribosome biogenesis; biological_process}	NA	NA	NA	NA	NA	NA	NA	93.3	2.7e-75	Forms part of the ribosomal stalk, playing a central role in the interaction of the ribosome with GTP-bound translation factors	75.6	2.9e-61	Large ribosomal subunit protein uL10 OS=Enterococcus faecalis (strain ATCC 700802 / V583) OX=226185 GN=rplJ PE=3 SV=1
Scaffold1	285039	285404	Gene	GME778_g	3	{GO:0003735; structural constituent of ribosome; molecular_function} {GO:0005840; ribosome; cellular_component} {GO:0006412; translation; biological_process}	NA	NA	NA	44	4.7e-17	Mitochondrial/chloroplast ribosomal protein L12	Translation, ribosomal structure and biogenesis ;	100	1.9e-57	Forms part of the ribosomal stalk which helps the ribosome interact with GTP-bound translation factors. Is thus essential for accurate translation	78.7	3.6e-45	Large ribosomal subunit protein bL12 OS=Enterococcus faecalis (strain ATCC 700802 / V583) OX=226185 GN=rplL PE=3 SV=1
Scaffold1	285114	285186	Repeat:RepeatMasker:Transposon	SC.FOSU-QQT_TE0022	NA	NA	NA	NA	NA	NA	NA	NA	NA	NA	NA	NA	NA	NA	NA
Scaffold1	285609	286914	Gene	GME779_g	2	{GO:0003677; DNA binding; molecular_function} {GO:0006355; regulation of DNA-templated transcription; biological_process}	NA	NA	NA	NA	NA	NA	NA	100	3.1e-173	Transcriptional regulator	NA	NA	NA
Scaffold1	286964	287329	Gene	GME780_g	NA	NA	NA	NA	NA	NA	NA	NA	NA	100	1.1e-62	Transcriptional regulator	73.1	3.8e-39	Uncharacterized HTH-type transcriptional regulator YtcD OS=Bacillus subtilis (strain 168) OX=224308 GN=ytcD PE=1 SV=1
Scaffold1	287475	288317	Gene	GME781_g	2	{GO:0016491; oxidoreductase activity; molecular_function} {GO:0055114; ; }	45.3	3.0e-57	glycerol 2-dehydrogenase (NADP+)	41	1.1e-48	Aldo/keto reductase family proteins	General function prediction only ;	99.6	5.1e-159	L-ascorbic acid biosynthetic process	62.1	1.8e-103	Uncharacterized oxidoreductase YtbE OS=Bacillus subtilis (strain 168) OX=224308 GN=ytbE PE=1 SV=1
Scaffold1	288386	300225	Gene	GME782_g	15	{GO:0003676; nucleic acid binding; molecular_function} {GO:0003677; DNA binding; molecular_function} {GO:0003678; DNA helicase activity; molecular_function} {GO:0003899; DNA-directed 5'-3' RNA polymerase activity; molecular_function} {GO:0004386; helicase activity; molecular_function} {GO:0005524; ATP binding; molecular_function} {GO:0005829; cytosol; cellular_component} {GO:0006139; nucleobase-c…	NA	NA	NA	NA	NA	NA	NA	NA	NA	NA	NA	NA	NA
Scaffold1	294642	294693	Repeat:RepeatMasker:Transposon	SC.FOSU-QQT_TE0023	NA	NA	NA	NA	NA	NA	NA	NA	NA	NA	NA	NA	NA	NA	NA
Scaffold1	300390	304010	Gene	GME783_g	3	{GO:0003677; DNA binding; molecular_function} {GO:0003899; DNA-directed 5'-3' RNA polymerase activity; molecular_function} {GO:0006351; DNA-templated transcription; biological_process}	NA	NA	NA	NA	NA	NA	NA	100	0.0e+00	DNA-dependent RNA polymerase catalyzes the transcription of DNA into RNA using the four ribonucleoside triphosphates as substrates	87.7	0.0e+00	DNA-directed RNA polymerase subunit beta' OS=Enterococcus faecalis (strain ATCC 700802 / V583) OX=226185 GN=rpoC PE=3 SV=1
Scaffold1	304231	335126	Gene	GME784_g	36	{GO:0001522; pseudouridine synthesis; biological_process} {GO:0003676; nucleic acid binding; molecular_function} {GO:0003677; DNA binding; molecular_function} {GO:0003723; RNA binding; molecular_function} {GO:0003735; structural constituent of ribosome; molecular_function} {GO:0003743; translation initiation factor activity; molecular_function} {GO:0003746; translation elongation factor activity;…	NA	NA	NA	NA	NA	NA	NA	NA	NA	NA	NA	NA	NA
Scaffold1	317585	317653	Repeat:RepeatMasker:Transposon	SC.FOSU-QQT_TE0024	NA	NA	NA	NA	NA	NA	NA	NA	NA	NA	NA	NA	NA	NA	NA
Scaffold1	329206	329298	Repeat:RepeatMasker:Transposon	SC.FOSU-QQT_TE0020	NA	NA	NA	NA	NA	NA	NA	NA	NA	NA	NA	NA	NA	NA	NA
Scaffold1	335932	338489	Gene	GME785_g	NA	NA	NA	NA	NA	NA	NA	NA	NA	63.4	1.6e-114	nuclease activity	NA	NA	NA
Scaffold1	339017	342080	Gene	GME786_g	3	{GO:0003677; DNA binding; molecular_function} {GO:0006310; DNA recombination; biological_process} {GO:0015074; DNA integration; biological_process}	NA	NA	NA	NA	NA	NA	NA	92.8	2.4e-204	Belongs to the 'phage' integrase family	NA	NA	NA
Scaffold1	342263	343135	Gene	GME787_g	1	{GO:0003677; DNA binding; molecular_function}	NA	NA	NA	NA	NA	NA	NA	NA	NA	NA	NA	NA	NA
Scaffold1	343220	345976	Gene	GME788_g	3	{GO:0003676; nucleic acid binding; molecular_function} {GO:0008168; methyltransferase activity; molecular_function} {GO:0032259; methylation; biological_process}	NA	NA	NA	NA	NA	NA	NA	53.5	9.8e-276	Type II restriction enzyme, methylase subunits	53.5	1.1e-276	DNA methyltransferase A OS=Bacillus subtilis (strain 168) OX=224308 GN=dnmA PE=1 SV=1
Scaffold1	346012	347937	Gene	GME789_g	3	{GO:0003677; DNA binding; molecular_function} {GO:0005524; ATP binding; molecular_function} {GO:0016787; hydrolase activity; molecular_function}	NA	NA	NA	NA	NA	NA	NA	73.5	7.4e-278	DEAD-like helicases superfamily	77.3	7.2e-270	Putative ATP-dependent helicase YeeB OS=Bacillus subtilis (strain 168) OX=224308 GN=yeeB PE=3 SV=2
Scaffold1	346366	346474	Repeat:RepeatMasker:Transposon	SC.FOSU-QQT_TE0025	NA	NA	NA	NA	NA	NA	NA	NA	NA	NA	NA	NA	NA	NA	NA
Scaffold1	347816	347857	Repeat:RepeatMasker:Transposon	SC.FOSU-QQT_TE0026	NA	NA	NA	NA	NA	NA	NA	NA	NA	NA	NA	NA	NA	NA	NA
Scaffold1	347963	349084	Gene	GME790_g	NA	NA	NA	NA	NA	NA	NA	NA	NA	56.2	7.1e-108	T5orf172	56.2	8.3e-109	Uncharacterized protein YeeC OS=Bacillus subtilis (strain 168) OX=224308 GN=yeeC PE=4 SV=2
Scaffold1	349565	351592	Gene	GME791_g	NA	NA	NA	NA	NA	NA	NA	NA	NA	NA	NA	NA	NA	NA	NA
Scaffold1	351899	352804	Gene	GME792_g	2	{GO:0003677; DNA binding; molecular_function} {GO:0005515; protein binding; molecular_function}	NA	NA	NA	NA	NA	NA	NA	49	3.5e-73	Helix-turn-helix XRE-family like proteins	NA	NA	NA
Scaffold1	352939	353348	Repeat:TRF:TandemRepeat	SC.FOSU-QQT_TR0006	NA	NA	NA	NA	NA	NA	NA	NA	NA	NA	NA	NA	NA	NA	NA
Scaffold1	353454	355868	Gene	GME793_g	2	{GO:0005524; ATP binding; molecular_function} {GO:0016887; ATP hydrolysis activity; molecular_function}	NA	NA	NA	NA	NA	NA	NA	45.5	1.1e-61	'abc transporter, ATP-binding protein	NA	NA	NA
Scaffold1	356330	358036	Gene	GME794_g	1	{GO:0016787; hydrolase activity; molecular_function}	NA	NA	NA	NA	NA	NA	NA	98.6	0.0e+00	Calcineurin-like phosphoesterase	NA	NA	NA
Scaffold1	358278	361769	Gene	GME795_g	2	{GO:0004553; hydrolase activity, hydrolyzing O-glycosyl compounds; molecular_function} {GO:0005975; carbohydrate metabolic process; biological_process}	NA	NA	NA	NA	NA	NA	NA	98.8	0.0e+00	Belongs to the glycosyl hydrolase 3 family	NA	NA	NA
Scaffold1	358589	358627	Repeat:RepeatMasker:Transposon	SC.FOSU-QQT_TE0027	NA	NA	NA	NA	NA	NA	NA	NA	NA	NA	NA	NA	NA	NA	NA
Scaffold1	361939	362922	Gene	GME796_g	5	{GO:0003824; catalytic activity; molecular_function} {GO:0008033; tRNA processing; biological_process} {GO:0017150; tRNA dihydrouridine synthase activity; molecular_function} {GO:0050660; flavin adenine dinucleotide binding; molecular_function} {GO:0055114; ; }	NA	NA	NA	NA	NA	NA	NA	99.4	2.6e-186	Catalyzes the synthesis of 5,6-dihydrouridine (D), a modified base found in the D-loop of most tRNAs, via the reduction of the C5-C6 double bond in target uridines	75.1	1.0e-142	Probable tRNA-dihydrouridine synthase 2 OS=Bacillus subtilis (strain 168) OX=224308 GN=dus2 PE=3 SV=1
Scaffold1	362307	362365	Repeat:RepeatMasker:Transposon	SC.FOSU-QQT_TE0028	NA	NA	NA	NA	NA	NA	NA	NA	NA	NA	NA	NA	NA	NA	NA
Scaffold1	362970	363365	Gene	GME797_g	NA	NA	NA	NA	NA	NA	NA	NA	NA	99.2	5.6e-68	InterPro IPR014922	NA	NA	NA
Scaffold1	363554	364459	Gene	GME798_g	4	{GO:0016020; membrane; cellular_component} {GO:0030001; metal ion transport; biological_process} {GO:0046873; metal ion transmembrane transporter activity; molecular_function} {GO:0055085; transmembrane transport; biological_process}	NA	NA	NA	NA	NA	NA	NA	100	5.8e-169	COG0598 Mg2 and Co2 transporters	NA	NA	NA
Scaffold1	364688	369807	Gene	GME799_g	3	{GO:0004553; hydrolase activity, hydrolyzing O-glycosyl compounds; molecular_function} {GO:0005975; carbohydrate metabolic process; biological_process} {GO:0008767; UDP-galactopyranose mutase activity; molecular_function}	NA	NA	NA	NA	NA	NA	NA	98.4	0.0e+00	Belongs to the glycosyl hydrolase 3 family	NA	NA	NA
Scaffold1	369980	370007	Repeat:TRF:TandemRepeat	SC.FOSU-QQT_TR0007	NA	NA	NA	NA	NA	NA	NA	NA	NA	NA	NA	NA	NA	NA	NA
Scaffold1	370114	370815	Gene	GME800_g	2	{GO:0000160; phosphorelay signal transduction system; biological_process} {GO:0003677; DNA binding; molecular_function}	NA	NA	NA	NA	NA	NA	NA	100	2.9e-131	COG3279 Response regulator of the LytR AlgR family	NA	NA	NA
Scaffold1	370943	372133	Gene	GME801_g	NA	NA	NA	NA	NA	NA	NA	NA	NA	100	1.1e-226	Psort location CytoplasmicMembrane, score	NA	NA	NA
Scaffold1	372695	373213	Gene	GME802_g	NA	NA	NA	NA	NA	NA	NA	NA	NA	NA	NA	NA	NA	NA	NA
Scaffold1	373469	374134	Gene	GME803_g	NA	NA	NA	NA	NA	NA	NA	NA	NA	NA	NA	NA	NA	NA	NA
Scaffold1	374432	375063	Gene	GME804_g	5	{GO:0006464; ; } {GO:0009055; electron transfer activity; molecular_function} {GO:0010181; FMN binding; molecular_function} {GO:0015035; protein-disulfide reductase activity; molecular_function} {GO:0045454; cell redox homeostasis; biological_process}	NA	NA	NA	NA	NA	NA	NA	100	9.9e-55	Probably involved in ribonucleotide reductase function	NA	NA	NA
Scaffold1	375134	377215	Gene	GME805_g	4	{GO:0004748; ribonucleoside-diphosphate reductase activity, thioredoxin disulfide as acceptor; molecular_function} {GO:0005524; ATP binding; molecular_function} {GO:0006260; DNA replication; biological_process} {GO:0055114; ; }	NA	NA	NA	NA	NA	NA	NA	93.8	0.0e+00	Provides the precursors necessary for DNA synthesis. Catalyzes the biosynthesis of deoxyribonucleotides from the corresponding ribonucleotides	54.5	4.2e-223	Ribonucleoside-diphosphate reductase subunit alpha 1 OS=Mycolicibacterium smegmatis (strain ATCC 700084 / mc(2)155) OX=246196 GN=nrdE1 PE=1 SV=1
Scaffold1	377285	378247	Gene	GME806_g	6	{GO:0004748; ribonucleoside-diphosphate reductase activity, thioredoxin disulfide as acceptor; molecular_function} {GO:0005515; protein binding; molecular_function} {GO:0005971; ribonucleoside-diphosphate reductase complex; cellular_component} {GO:0009263; deoxyribonucleotide biosynthetic process; biological_process} {GO:0016491; oxidoreductase activity; molecular_function} {GO:0055114; ; }	NA	NA	NA	NA	NA	NA	NA	100	3.1e-184	Provides the precursors necessary for DNA synthesis. Catalyzes the biosynthesis of deoxyribonucleotides from the corresponding ribonucleotides	52.7	1.9e-90	Ribonucleoside-diphosphate reductase subunit beta OS=Mycobacterium leprae (strain TN) OX=272631 GN=nrdF PE=3 SV=1
Scaffold1	378317	379696	Gene	GME807_g	4	{GO:0008982; protein-N(PI)-phosphohistidine-sugar phosphotransferase activity; molecular_function} {GO:0009401; phosphoenolpyruvate-dependent sugar phosphotransferase system; biological_process} {GO:0016020; membrane; cellular_component} {GO:0016021; ; }	NA	NA	NA	NA	NA	NA	NA	99.6	8.6e-265	The phosphoenolpyruvate-dependent sugar phosphotransferase system (PTS), a major carbohydrate active - transport system, catalyzes the phosphorylation of incoming sugar substrates concomitant with their translocation across the cell membrane	46.2	5.2e-113	PTS system cellobiose-specific EIIC component OS=Lactococcus lactis subsp. lactis (strain IL1403) OX=272623 GN=celB PE=2 SV=1
Scaffold1	379896	380669	Gene	GME808_g	5	{GO:0003677; DNA binding; molecular_function} {GO:0003700; DNA-binding transcription factor activity; molecular_function} {GO:0006355; regulation of DNA-templated transcription; biological_process} {GO:0097367; carbohydrate derivative binding; molecular_function} {GO:1901135; carbohydrate derivative metabolic process; biological_process}	NA	NA	NA	NA	NA	NA	NA	99.2	4.4e-141	Transcriptional regulator	NA	NA	NA
Scaffold1	381440	381464	Repeat:TRF:TandemRepeat	SC.FOSU-QQT_TR0008	NA	NA	NA	NA	NA	NA	NA	NA	NA	NA	NA	NA	NA	NA	NA
Scaffold1	381749	383292	rRNA	rRNA_Scaffold1_381749-383292_DIR+	NA	NA	NA	NA	NA	NA	NA	NA	NA	NA	NA	NA	NA	NA	NA
Scaffold1	383407	383483	Repeat:RepeatMasker:Transposon	SC.FOSU-QQT_TE0021	NA	NA	NA	NA	NA	NA	NA	NA	NA	NA	NA	NA	NA	NA	NA
Scaffold1	383408	383481	tRNA	tRNA_0012	NA	NA	NA	NA	NA	NA	NA	NA	NA	NA	NA	NA	NA	NA	NA
Scaffold1	383518	383590	tRNA	tRNA_0023	NA	NA	NA	NA	NA	NA	NA	NA	NA	NA	NA	NA	NA	NA	NA
Scaffold1	383518	383579	Repeat:RepeatMasker:Transposon	SC.FOSU-QQT_TE0029	NA	NA	NA	NA	NA	NA	NA	NA	NA	NA	NA	NA	NA	NA	NA
Scaffold1	383915	386763	rRNA	rRNA_Scaffold1_383915-386763_DIR+	NA	NA	NA	NA	NA	NA	NA	NA	NA	NA	NA	NA	NA	NA	NA
Scaffold1	384900	385218	Repeat:RepeatMasker:Transposon	SC.FOSU-QQT_TE0030	NA	NA	NA	NA	NA	NA	NA	NA	NA	NA	NA	NA	NA	NA	NA
Scaffold1	386144	386214	Repeat:RepeatMasker:Transposon	SC.FOSU-QQT_TE0031	NA	NA	NA	NA	NA	NA	NA	NA	NA	NA	NA	NA	NA	NA	NA
Scaffold1	387084	387196	rRNA	rRNA_Scaffold1_387084-387196_DIR+	NA	NA	NA	NA	NA	NA	NA	NA	NA	NA	NA	NA	NA	NA	NA
Scaffold1	387233	387305	tRNA	tRNA_0034	NA	NA	NA	NA	NA	NA	NA	NA	NA	NA	NA	NA	NA	NA	NA
Scaffold1	387310	387382	tRNA	tRNA_0045	NA	NA	NA	NA	NA	NA	NA	NA	NA	NA	NA	NA	NA	NA	NA
Scaffold1	387316	387371	Repeat:RepeatMasker:Transposon	SC.FOSU-QQT_TE0022	NA	NA	NA	NA	NA	NA	NA	NA	NA	NA	NA	NA	NA	NA	NA
Scaffold1	387317	387376	Repeat:RepeatMasker:Transposon	SC.FOSU-QQT_TE0032	NA	NA	NA	NA	NA	NA	NA	NA	NA	NA	NA	NA	NA	NA	NA
Scaffold1	387377	387387	Repeat:RepeatMasker:Transposon	SC.FOSU-QQT_TE0033	NA	NA	NA	NA	NA	NA	NA	NA	NA	NA	NA	NA	NA	NA	NA
Scaffold1	387425	387506	tRNA	tRNA_0056	NA	NA	NA	NA	NA	NA	NA	NA	NA	NA	NA	NA	NA	NA	NA
Scaffold1	387528	387600	tRNA	tRNA_0064	NA	NA	NA	NA	NA	NA	NA	NA	NA	NA	NA	NA	NA	NA	NA
Scaffold1	387529	387606	Repeat:RepeatMasker:Transposon	SC.FOSU-QQT_TE0034	NA	NA	NA	NA	NA	NA	NA	NA	NA	NA	NA	NA	NA	NA	NA
Scaffold1	387535	387608	Repeat:RepeatMasker:Transposon	SC.FOSU-QQT_TE0023	NA	NA	NA	NA	NA	NA	NA	NA	NA	NA	NA	NA	NA	NA	NA
Scaffold1	387638	387712	Repeat:RepeatMasker:Transposon	SC.FOSU-QQT_TE0024	NA	NA	NA	NA	NA	NA	NA	NA	NA	NA	NA	NA	NA	NA	NA
Scaffold1	387640	387711	tRNA	tRNA_0065	NA	NA	NA	NA	NA	NA	NA	NA	NA	NA	NA	NA	NA	NA	NA
Scaffold1	387766	387851	tRNA	tRNA_0066	NA	NA	NA	NA	NA	NA	NA	NA	NA	NA	NA	NA	NA	NA	NA
Scaffold1	387858	387931	tRNA	tRNA_0002	NA	NA	NA	NA	NA	NA	NA	NA	NA	NA	NA	NA	NA	NA	NA
Scaffold1	387861	387945	Repeat:RepeatMasker:Transposon	SC.FOSU-QQT_TE0035	NA	NA	NA	NA	NA	NA	NA	NA	NA	NA	NA	NA	NA	NA	NA
Scaffold1	387973	388044	Repeat:RepeatMasker:Transposon	SC.FOSU-QQT_TE0036	NA	NA	NA	NA	NA	NA	NA	NA	NA	NA	NA	NA	NA	NA	NA
Scaffold1	387980	388053	tRNA	tRNA_0003	NA	NA	NA	NA	NA	NA	NA	NA	NA	NA	NA	NA	NA	NA	NA
Scaffold1	387980	388054	Repeat:RepeatMasker:Transposon	SC.FOSU-QQT_TE0025	NA	NA	NA	NA	NA	NA	NA	NA	NA	NA	NA	NA	NA	NA	NA
Scaffold1	388291	388737	Gene	GME809_g	2	{GO:0003677; DNA binding; molecular_function} {GO:0006355; regulation of DNA-templated transcription; biological_process}	NA	NA	NA	NA	NA	NA	NA	100	8.3e-76	Belongs to the CtsR family	66.4	1.9e-48	Transcriptional regulator CtsR OS=Lactiplantibacillus plantarum (strain ATCC BAA-793 / NCIMB 8826 / WCFS1) OX=220668 GN=ctsR PE=1 SV=1
Scaffold1	388768	391260	Gene	GME810_g	2	{GO:0005524; ATP binding; molecular_function} {GO:0019538; protein metabolic process; biological_process}	42.2	2.1e-167	ATP-dependent Clp protease ATP-binding subunit ClpB	52.3	1.4e-240	Chaperone HSP104 and related ATP-dependent Clp proteases	Posttranslational modification, protein turnover, chaperones ;	90.1	0.0e+00	Part of a stress-induced multi-chaperone system, it is involved in the recovery of the cell from heat-induced damage, in cooperation with DnaK, DnaJ and GrpE	62.5	2.1e-285	Chaperone protein ClpB OS=Oceanobacillus iheyensis (strain DSM 14371 / CIP 107618 / JCM 11309 / KCTC 3954 / HTE831) OX=221109 GN=clpB PE=3 SV=1
Scaffold1	389288	389321	Repeat:RepeatMasker:Transposon	SC.FOSU-QQT_TE0037	NA	NA	NA	NA	NA	NA	NA	NA	NA	NA	NA	NA	NA	NA	NA
Scaffold1	391363	391713	Gene	GME811_g	NA	NA	NA	NA	NA	NA	NA	NA	NA	NA	NA	NA	NA	NA	NA
Scaffold1	392827	393318	Gene	GME812_g	5	{GO:0002100; tRNA wobble adenosine to inosine editing; biological_process} {GO:0003824; catalytic activity; molecular_function} {GO:0008251; tRNA-specific adenosine deaminase activity; molecular_function} {GO:0008270; zinc ion binding; molecular_function} {GO:0016787; hydrolase activity; molecular_function}	NA	NA	NA	42.8	5.2e-35	Cytosine deaminase FCY1 and related enzymes	Nucleotide transport and metabolism ;	98.2	8.2e-85	Catalyzes the deamination of adenosine to inosine at the wobble position 34 of tRNA(Arg2)	62.3	3.0e-47	tRNA-specific adenosine deaminase OS=Bacillus subtilis (strain 168) OX=224308 GN=tadA PE=1 SV=1
Scaffold1	393334	393377	Repeat:RepeatMasker:Transposon	SC.FOSU-QQT_TE0038	NA	NA	NA	NA	NA	NA	NA	NA	NA	NA	NA	NA	NA	NA	NA
Scaffold1	393393	394205	Gene	GME813_g	3	{GO:0004735; pyrroline-5-carboxylate reductase activity; molecular_function} {GO:0006561; proline biosynthetic process; biological_process} {GO:0055114; ; }	NA	NA	NA	44.5	1.9e-21	Pyrroline-5-carboxylate reductase	Amino acid transport and metabolism ;	99.3	6.2e-146	Catalyzes the reduction of 1-pyrroline-5-carboxylate (PCA) to L-proline	NA	NA	NA
Scaffold1	394563	395705	Gene	GME814_g	3	{GO:0003677; DNA binding; molecular_function} {GO:0006310; DNA recombination; biological_process} {GO:0015074; DNA integration; biological_process}	NA	NA	NA	NA	NA	NA	NA	98.9	8.9e-215	Belongs to the 'phage' integrase family	44.9	6.3e-88	Prophage ps2 probable integrase OS=Lactococcus lactis subsp. lactis (strain IL1403) OX=272623 GN=ps201 PE=3 SV=1
Scaffold1	395824	396723	Gene	GME815_g	NA	NA	NA	NA	NA	NA	NA	NA	NA	95	5.1e-157	Membrane	NA	NA	NA
Scaffold1	396167	396256	Repeat:TRF:TandemRepeat	SC.FOSU-QQT_TR0009	NA	NA	NA	NA	NA	NA	NA	NA	NA	NA	NA	NA	NA	NA	NA
Scaffold1	396814	397464	Gene	GME816_g	1	{GO:0003677; DNA binding; molecular_function}	NA	NA	NA	NA	NA	NA	NA	45.1	8.0e-43	Represses a number of genes involved in the response to DNA damage (SOS response), including recA and lexA. In the presence of single-stranded DNA, RecA interacts with LexA causing an autocatalytic cleavage which disrupts the DNA-binding part of LexA, leading to derepression of the SOS regulon and eventually DNA repair	NA	NA	NA
Scaffold1	397630	401519	Gene	GME817_g	1	{GO:0003677; DNA binding; molecular_function}	NA	NA	NA	NA	NA	NA	NA	NA	NA	NA	NA	NA	NA
Scaffold1	401738	402172	Gene	GME818_g	NA	NA	NA	NA	NA	NA	NA	NA	NA	NA	NA	NA	NA	NA	NA
Scaffold1	402338	433311	Gene	GME819_g	18	{GO:0000287; magnesium ion binding; molecular_function} {GO:0003677; DNA binding; molecular_function} {GO:0003690; double-stranded DNA binding; molecular_function} {GO:0003697; single-stranded DNA binding; molecular_function} {GO:0003700; DNA-binding transcription factor activity; molecular_function} {GO:0004252; serine-type endopeptidase activity; molecular_function} {GO:0005524; ATP binding; mo…	NA	NA	NA	NA	NA	NA	NA	NA	NA	NA	NA	NA	NA
Scaffold1	404003	404052	Repeat:TRF:TandemRepeat	SC.FOSU-QQT_TR0011	NA	NA	NA	NA	NA	NA	NA	NA	NA	NA	NA	NA	NA	NA	NA
Scaffold1	404005	404042	Repeat:TRF:TandemRepeat	SC.FOSU-QQT_TR0010	NA	NA	NA	NA	NA	NA	NA	NA	NA	NA	NA	NA	NA	NA	NA
Scaffold1	404007	404049	Repeat:TRF:TandemRepeat	SC.FOSU-QQT_TR0012	NA	NA	NA	NA	NA	NA	NA	NA	NA	NA	NA	NA	NA	NA	NA
Scaffold1	411207	411280	tRNA	tRNA_0004	NA	NA	NA	NA	NA	NA	NA	NA	NA	NA	NA	NA	NA	NA	NA
Scaffold1	411214	411279	Repeat:RepeatMasker:Transposon	SC.FOSU-QQT_TE0039	NA	NA	NA	NA	NA	NA	NA	NA	NA	NA	NA	NA	NA	NA	NA
Scaffold1	411376	411445	tRNA	tRNA_0005	NA	NA	NA	NA	NA	NA	NA	NA	NA	NA	NA	NA	NA	NA	NA
Scaffold1	434138	434947	Gene	GME820_g	NA	NA	NA	NA	NA	NA	NA	NA	NA	NA	NA	NA	NA	NA	NA
Scaffold1	435012	437800	Gene	GME821_g	3	{GO:0003677; DNA binding; molecular_function} {GO:0006310; DNA recombination; biological_process} {GO:0015074; DNA integration; biological_process}	NA	NA	NA	NA	NA	NA	NA	98.9	7.4e-196	Belongs to the 'phage' integrase family	44.6	3.0e-80	Prophage ps2 probable integrase OS=Lactococcus lactis subsp. lactis (strain IL1403) OX=272623 GN=ps201 PE=3 SV=1
Scaffold1	437919	438818	Gene	GME822_g	NA	NA	NA	NA	NA	NA	NA	NA	NA	95	5.1e-157	Membrane	NA	NA	NA
Scaffold1	438262	438351	Repeat:TRF:TandemRepeat	SC.FOSU-QQT_TR0013	NA	NA	NA	NA	NA	NA	NA	NA	NA	NA	NA	NA	NA	NA	NA
Scaffold1	438909	439559	Gene	GME823_g	1	{GO:0003677; DNA binding; molecular_function}	NA	NA	NA	NA	NA	NA	NA	45.1	8.0e-43	Represses a number of genes involved in the response to DNA damage (SOS response), including recA and lexA. In the presence of single-stranded DNA, RecA interacts with LexA causing an autocatalytic cleavage which disrupts the DNA-binding part of LexA, leading to derepression of the SOS regulon and eventually DNA repair	NA	NA	NA
Scaffold1	439725	443614	Gene	GME824_g	1	{GO:0003677; DNA binding; molecular_function}	NA	NA	NA	NA	NA	NA	NA	NA	NA	NA	NA	NA	NA
Scaffold1	443833	444267	Gene	GME825_g	NA	NA	NA	NA	NA	NA	NA	NA	NA	NA	NA	NA	NA	NA	NA
Scaffold1	444433	475406	Gene	GME826_g	18	{GO:0000287; magnesium ion binding; molecular_function} {GO:0003677; DNA binding; molecular_function} {GO:0003690; double-stranded DNA binding; molecular_function} {GO:0003697; single-stranded DNA binding; molecular_function} {GO:0003700; DNA-binding transcription factor activity; molecular_function} {GO:0004252; serine-type endopeptidase activity; molecular_function} {GO:0005524; ATP binding; mo…	NA	NA	NA	NA	NA	NA	NA	NA	NA	NA	NA	NA	NA
Scaffold1	446098	446147	Repeat:TRF:TandemRepeat	SC.FOSU-QQT_TR0015	NA	NA	NA	NA	NA	NA	NA	NA	NA	NA	NA	NA	NA	NA	NA
Scaffold1	446100	446137	Repeat:TRF:TandemRepeat	SC.FOSU-QQT_TR0014	NA	NA	NA	NA	NA	NA	NA	NA	NA	NA	NA	NA	NA	NA	NA
Scaffold1	446102	446144	Repeat:TRF:TandemRepeat	SC.FOSU-QQT_TR0016	NA	NA	NA	NA	NA	NA	NA	NA	NA	NA	NA	NA	NA	NA	NA
Scaffold1	453302	453375	tRNA	tRNA_0006	NA	NA	NA	NA	NA	NA	NA	NA	NA	NA	NA	NA	NA	NA	NA
Scaffold1	453309	453374	Repeat:RepeatMasker:Transposon	SC.FOSU-QQT_TE0040	NA	NA	NA	NA	NA	NA	NA	NA	NA	NA	NA	NA	NA	NA	NA
Scaffold1	453471	453540	tRNA	tRNA_0007	NA	NA	NA	NA	NA	NA	NA	NA	NA	NA	NA	NA	NA	NA	NA
Scaffold1	476233	477042	Gene	GME827_g	NA	NA	NA	NA	NA	NA	NA	NA	NA	NA	NA	NA	NA	NA	NA
Scaffold1	477107	479477	Gene	GME828_g	2	{GO:0004089; carbonate dehydratase activity; molecular_function} {GO:0008270; zinc ion binding; molecular_function}	NA	NA	NA	NA	NA	NA	NA	99.2	3.4e-141	carbonate dehydratase activity	NA	NA	NA
Scaffold1	478983	479013	Repeat:RepeatMasker:Transposon	SC.FOSU-QQT_TE0041	NA	NA	NA	NA	NA	NA	NA	NA	NA	NA	NA	NA	NA	NA	NA
Scaffold1	479708	481594	Gene	GME829_g	5	{GO:0003677; DNA binding; molecular_function} {GO:0003887; DNA-directed DNA polymerase activity; molecular_function} {GO:0005524; ATP binding; molecular_function} {GO:0006260; DNA replication; biological_process} {GO:0009360; DNA polymerase III complex; cellular_component}	NA	NA	NA	NA	NA	NA	NA	99.2	0.0e+00	DNA polymerase III is a complex, multichain enzyme responsible for most of the replicative synthesis in bacteria. This DNA polymerase also exhibits 3' to 5' exonuclease activity	47	9.9e-139	DNA polymerase III subunit gamma/tau OS=Bacillus subtilis (strain 168) OX=224308 GN=dnaX PE=3 SV=3
Scaffold1	481692	482003	Gene	GME830_g	NA	NA	NA	NA	NA	NA	NA	NA	NA	100	6.4e-51	Binds to DNA and alters its conformation. May be involved in regulation of gene expression, nucleoid organization and DNA protection	70.9	2.8e-38	Nucleoid-associated protein EF_2780 OS=Enterococcus faecalis (strain ATCC 700802 / V583) OX=226185 GN=EF_2780 PE=3 SV=1
Scaffold1	482108	490553	Gene	GME831_g	10	{GO:0003677; DNA binding; molecular_function} {GO:0003824; catalytic activity; molecular_function} {GO:0003887; DNA-directed DNA polymerase activity; molecular_function} {GO:0004798; thymidylate kinase activity; molecular_function} {GO:0005524; ATP binding; molecular_function} {GO:0006233; dTDP biosynthetic process; biological_process} {GO:0006260; DNA replication; biological_process} {GO:0006281…	NA	NA	NA	NA	NA	NA	NA	NA	NA	NA	NA	NA	NA
Scaffold1	486335	486373	Repeat:RepeatMasker:Transposon	SC.FOSU-QQT_TE0042	NA	NA	NA	NA	NA	NA	NA	NA	NA	NA	NA	NA	NA	NA	NA
Scaffold1	491133	496740	Gene	GME832_g	7	{GO:0004553; hydrolase activity, hydrolyzing O-glycosyl compounds; molecular_function} {GO:0005975; carbohydrate metabolic process; biological_process} {GO:0006355; regulation of DNA-templated transcription; biological_process} {GO:0008982; protein-N(PI)-phosphohistidine-sugar phosphotransferase activity; molecular_function} {GO:0009401; phosphoenolpyruvate-dependent sugar phosphotransferase syst…	NA	NA	NA	NA	NA	NA	NA	NA	NA	NA	NA	NA	NA
Scaffold1	491437	491535	Repeat:RepeatMasker:Transposon	SC.FOSU-QQT_TE0026	NA	NA	NA	NA	NA	NA	NA	NA	NA	NA	NA	NA	NA	NA	NA
Scaffold1	491520	491649	Repeat:RepeatMasker:Transposon	SC.FOSU-QQT_TE0027	NA	NA	NA	NA	NA	NA	NA	NA	NA	NA	NA	NA	NA	NA	NA
Scaffold1	494517	494568	Repeat:RepeatMasker:Transposon	SC.FOSU-QQT_TE0043	NA	NA	NA	NA	NA	NA	NA	NA	NA	NA	NA	NA	NA	NA	NA
Scaffold1	497463	497894	Gene	GME833_g	NA	NA	NA	NA	NA	NA	NA	NA	NA	99.3	6.3e-73	Transcriptional regulator	44	2.0e-26	Putative HTH-type transcriptional regulator YwnA OS=Bacillus subtilis (strain 168) OX=224308 GN=ywnA PE=1 SV=1
Scaffold1	497990	498625	Gene	GME834_g	NA	NA	NA	NA	NA	NA	NA	NA	NA	99.5	3.2e-113	NAD(P)H-binding	58.3	9.6e-62	Uncharacterized protein YwnB OS=Bacillus subtilis (strain 168) OX=224308 GN=ywnB PE=4 SV=1
Scaffold1	498702	498817	Repeat:RepeatMasker:Transposon	SC.FOSU-QQT_TE0028	NA	NA	NA	NA	NA	NA	NA	NA	NA	NA	NA	NA	NA	NA	NA
Scaffold1	498915	499787	Gene	GME835_g	NA	NA	NA	NA	NA	NA	NA	NA	NA	99.7	1.7e-162	(COG0491), Zn-dependent hydrolases, including glyoxylases	NA	NA	NA
Scaffold1	499864	500202	Gene	GME836_g	NA	NA	NA	NA	NA	NA	NA	NA	NA	100	2.3e-54	Membrane	NA	NA	NA
Scaffold1	500252	500971	Gene	GME837_g	NA	NA	NA	NA	NA	NA	NA	NA	NA	100	9.1e-133	transcriptional regulatory protein	86.5	1.5e-116	Probable transcriptional regulatory protein lin0388 OS=Listeria innocua serovar 6a (strain ATCC BAA-680 / CLIP 11262) OX=272626 GN=lin0388 PE=3 SV=1
Scaffold1	501157	501738	Gene	GME838_g	1	{GO:0003677; DNA binding; molecular_function}	NA	NA	NA	NA	NA	NA	NA	98.4	2.3e-102	Transcriptional regulator	NA	NA	NA
Scaffold1	501875	503575	Gene	GME839_g	3	{GO:0006631; fatty acid metabolic process; biological_process} {GO:0050151; oleate hydratase activity; molecular_function} {GO:0071949; FAD binding; molecular_function}	43.6	8.2e-110	oleate hydratase	NA	NA	NA	NA	100	0.0e+00	Myosin-crossreactive antigen	42.3	2.8e-108	Linoleate hydratase OS=Lactiplantibacillus plantarum OX=1590 GN=cla-hy PE=1 SV=1
Scaffold1	502646	502740	Repeat:RepeatMasker:Transposon	SC.FOSU-QQT_TE0044	NA	NA	NA	NA	NA	NA	NA	NA	NA	NA	NA	NA	NA	NA	NA
Scaffold1	503776	504594	Gene	GME840_g	1	{GO:0016787; hydrolase activity; molecular_function}	NA	NA	NA	NA	NA	NA	NA	100	4.0e-153	phosphatase activity	NA	NA	NA
Scaffold1	505092	506387	Gene	GME841_g	NA	NA	NA	NA	NA	NA	NA	NA	NA	99.1	1.1e-240	NLP P60 protein	NA	NA	NA
Scaffold1	506512	507345	Gene	GME842_g	3	{GO:0000105; histidine biosynthetic process; biological_process} {GO:0003824; catalytic activity; molecular_function} {GO:0004401; histidinol-phosphatase activity; molecular_function}	NA	NA	NA	NA	NA	NA	NA	100	4.9e-162	Histidinol phosphatase and related hydrolases of the PHP family	NA	NA	NA
Scaffold1	507390	510062	Gene	GME843_g	4	{GO:0000166; nucleotide binding; molecular_function} {GO:0015444; P-type magnesium transporter activity; molecular_function} {GO:0015693; magnesium ion transport; biological_process} {GO:0016021; ; }	NA	NA	NA	NA	NA	NA	NA	99.4	0.0e+00	ATPase, P-type transporting, HAD superfamily, subfamily IC	50.8	1.6e-254	Magnesium-transporting ATPase, P-type 1 OS=Salmonella typhimurium (strain LT2 / SGSC1412 / ATCC 700720) OX=99287 GN=mgtB PE=1 SV=3
Scaffold1	508079	508122	Repeat:TRF:TandemRepeat	SC.FOSU-QQT_TR0017	NA	NA	NA	NA	NA	NA	NA	NA	NA	NA	NA	NA	NA	NA	NA
Scaffold1	511732	513240	Gene	GME844_g	NA	NA	NA	NA	NA	NA	NA	NA	NA	99.4	2.4e-284	transcriptional antiterminator	NA	NA	NA
Scaffold1	513513	514034	Gene	GME845_g	3	{GO:0005886; plasma membrane; cellular_component} {GO:0015225; biotin transmembrane transporter activity; molecular_function} {GO:0015878; biotin transport; biological_process}	NA	NA	NA	NA	NA	NA	NA	100	2.3e-93	BioY protein	42.2	6.9e-34	Biotin transporter BioY2 OS=Lactococcus lactis subsp. cremoris (strain MG1363) OX=416870 GN=bioY2 PE=1 SV=1
Scaffold1	514498	518539	Gene	GME846_g	NA	NA	NA	NA	NA	NA	NA	NA	NA	NA	NA	NA	NA	NA	NA
Scaffold1	518717	519466	Gene	GME847_g	NA	NA	NA	NA	NA	NA	NA	NA	NA	100	4.4e-138	WxL domain surface cell wall-binding	NA	NA	NA
Scaffold1	519590	523604	Gene	GME848_g	NA	NA	NA	NA	NA	NA	NA	NA	NA	99.2	1.8e-271	transcriptional antiterminator	NA	NA	NA
Scaffold1	519808	519855	Repeat:RepeatMasker:Transposon	SC.FOSU-QQT_TE0045	NA	NA	NA	NA	NA	NA	NA	NA	NA	NA	NA	NA	NA	NA	NA
Scaffold1	523686	524054	Gene	GME849_g	NA	NA	NA	NA	NA	NA	NA	NA	NA	99.2	1.2e-61	protein possibly involved in aromatic compounds catabolism	43.8	2.3e-23	1,4-dihydroxy-2-naphthoyl-CoA hydrolase OS=Listeria monocytogenes serotype 1/2a (strain 10403S) OX=393133 GN=menI PE=1 SV=1
Scaffold1	524199	525017	Gene	GME850_g	3	{GO:0003824; catalytic activity; molecular_function} {GO:0008935; 1,4-dihydroxy-2-naphthoyl-CoA synthase activity; molecular_function} {GO:0009234; menaquinone biosynthetic process; biological_process}	NA	NA	NA	52.8	1.9e-82	Enoyl-CoA hydratase	Lipid transport and metabolism ;	100	1.8e-156	Converts o-succinylbenzoyl-CoA (OSB-CoA) to 1,4- dihydroxy-2-naphthoyl-CoA (DHNA-CoA)	77.2	8.7e-124	1,4-dihydroxy-2-naphthoyl-CoA synthase OS=Staphylococcus saprophyticus subsp. saprophyticus (strain ATCC 15305 / DSM 20229 / NCIMB 8711 / NCTC 7292 / S-41) OX=342451 GN=menB PE=3 SV=1
Scaffold1	525099	526541	Gene	GME851_g	4	{GO:0003824; catalytic activity; molecular_function} {GO:0005524; ATP binding; molecular_function} {GO:0008756; o-succinylbenzoate-CoA ligase activity; molecular_function} {GO:0009234; menaquinone biosynthetic process; biological_process}	NA	NA	NA	NA	NA	NA	NA	99.6	1.2e-277	Belongs to the ATP-dependent AMP-binding enzyme family. MenE subfamily	46	3.3e-118	2-succinylbenzoate--CoA ligase OS=Geobacillus sp. (strain WCH70) OX=471223 GN=menE PE=3 SV=1
Scaffold1	526615	528042	Gene	GME852_g	NA	NA	NA	NA	NA	NA	NA	NA	NA	99.2	3.0e-212	Belongs to the DNA photolyase family	46.6	3.9e-119	Deoxyribodipyrimidine photo-lyase OS=Alkalihalophilus pseudofirmus (strain ATCC BAA-2126 / JCM 17055 / OF4) OX=398511 GN=phr PE=3 SV=2
Scaffold1	528309	530207	Gene	GME853_g	7	{GO:0000049; tRNA binding; molecular_function} {GO:0000166; nucleotide binding; molecular_function} {GO:0004812; aminoacyl-tRNA ligase activity; molecular_function} {GO:0004825; methionine-tRNA ligase activity; molecular_function} {GO:0005524; ATP binding; molecular_function} {GO:0006418; tRNA aminoacylation for protein translation; biological_process} {GO:0006431; methionyl-tRNA aminoacylation; …	NA	NA	NA	NA	NA	NA	NA	100	0.0e+00	Is required not only for elongation of protein synthesis but also for the initiation of all mRNA translation through initiator tRNA(fMet) aminoacylation	75.1	1.5e-280	Methionine--tRNA ligase OS=Oceanobacillus iheyensis (strain DSM 14371 / CIP 107618 / JCM 11309 / KCTC 3954 / HTE831) OX=221109 GN=metG PE=3 SV=1
Scaffold1	530151	530198	Repeat:RepeatMasker:Transposon	SC.FOSU-QQT_TE0046	NA	NA	NA	NA	NA	NA	NA	NA	NA	NA	NA	NA	NA	NA	NA
Scaffold1	530310	532523	Gene	GME854_g	8	{GO:0000154; rRNA modification; biological_process} {GO:0000179; rRNA (adenine-N6,N6-)-dimethyltransferase activity; molecular_function} {GO:0004536; DNA nuclease activity; molecular_function} {GO:0006364; rRNA processing; biological_process} {GO:0008649; rRNA methyltransferase activity; molecular_function} {GO:0016788; hydrolase activity, acting on ester bonds; molecular_function} {GO:0016888; e…	NA	NA	NA	NA	NA	NA	NA	98	1.3e-155	Specifically dimethylates two adjacent adenosines (A1518 and A1519) in the loop of a conserved hairpin near the 3'-end of 16S rRNA in the 30S particle. May play a critical role in biogenesis of 30S subunits	60.9	4.5e-95	Ribosomal RNA small subunit methyltransferase A OS=Geobacillus thermodenitrificans (strain NG80-2) OX=420246 GN=rsmA PE=3 SV=1
Scaffold1	533009	533770	Gene	GME855_g	1	{GO:0016491; oxidoreductase activity; molecular_function}	NA	NA	NA	NA	NA	NA	NA	63.7	2.3e-86	reductase	47	3.7e-60	3beta-hydroxysteroid dehydrogenase 2 OS=Eggerthella lenta (strain ATCC 25559 / DSM 2243 / CCUG 17323 / JCM 9979 / KCTC 3265 / NCTC 11813 / VPI 0255 / 1899 B) OX=479437 GN=Elen_1325 PE=1 SV=1
Scaffold1	534012	535049	Gene	GME856_g	5	{GO:0000155; phosphorelay sensor kinase activity; molecular_function} {GO:0007165; signal transduction; biological_process} {GO:0016021; ; } {GO:0016310; phosphorylation; biological_process} {GO:0016772; transferase activity, transferring phosphorus-containing groups; molecular_function}	NA	NA	NA	NA	NA	NA	NA	58.7	1.2e-109	protein histidine kinase activity	NA	NA	NA
Scaffold1	535073	535768	Gene	GME857_g	3	{GO:0000160; phosphorelay signal transduction system; biological_process} {GO:0003677; DNA binding; molecular_function} {GO:0006355; regulation of DNA-templated transcription; biological_process}	NA	NA	NA	NA	NA	NA	NA	71.6	6.0e-89	RESPONSE REGULATOR receiver	NA	NA	NA
Scaffold1	535883	537079	Gene	GME858_g	NA	NA	NA	NA	NA	NA	NA	NA	NA	41.2	2.7e-89	D-alanine [D-alanyl carrier protein] ligase activity	NA	NA	NA
Scaffold1	537908	538357	Gene	GME859_g	3	{GO:0003824; catalytic activity; molecular_function} {GO:0008270; zinc ion binding; molecular_function} {GO:0016787; hydrolase activity; molecular_function}	NA	NA	NA	43.8	1.4e-18	Cytosine deaminase FCY1 and related enzymes	Nucleotide transport and metabolism ;	98.6	1.2e-77	PFAM CMP dCMP deaminase zinc-binding	45.3	2.6e-21	Guanine deaminase OS=Bacillus subtilis (strain 168) OX=224308 GN=guaD PE=1 SV=1
Scaffold1	538461	539870	Gene	GME860_g	NA	NA	NA	NA	NA	NA	NA	NA	NA	NA	NA	NA	NA	NA	NA
Scaffold1	539085	539139	Repeat:RepeatMasker:Transposon	SC.FOSU-QQT_TE0047	NA	NA	NA	NA	NA	NA	NA	NA	NA	NA	NA	NA	NA	NA	NA
Scaffold1	541110	541778	Gene	GME861_g	NA	NA	NA	NA	NA	NA	NA	NA	NA	NA	NA	NA	NA	NA	NA
Scaffold1	541803	542474	Gene	GME862_g	NA	NA	NA	NA	NA	NA	NA	NA	NA	NA	NA	NA	NA	NA	NA
Scaffold1	542518	543213	Gene	GME863_g	NA	NA	NA	NA	NA	NA	NA	NA	NA	70.6	9.5e-87	Leucine-rich repeat (LRR) protein	NA	NA	NA
Scaffold1	543364	548527	Gene	GME864_g	NA	NA	NA	NA	NA	NA	NA	NA	NA	NA	NA	NA	NA	NA	NA
Scaffold1	548621	549376	Gene	GME865_g	4	{GO:0003677; DNA binding; molecular_function} {GO:0004518; nuclease activity; molecular_function} {GO:0004519; endonuclease activity; molecular_function} {GO:0006281; DNA repair; biological_process}	41.4	9.7e-47	AP endonuclease 1	50	2.0e-70	Apurinic/apyrimidinic endonuclease and related enzymes	Replication, recombination and repair ;	99.2	4.0e-147	Exodeoxyribonuclease III	64.3	9.3e-96	Exodeoxyribonuclease OS=Bacillus subtilis (strain 168) OX=224308 GN=exoA PE=1 SV=1
Scaffold1	549259	549304	Repeat:RepeatMasker:Transposon	SC.FOSU-QQT_TE0048	NA	NA	NA	NA	NA	NA	NA	NA	NA	NA	NA	NA	NA	NA	NA
Scaffold1	549584	550498	Gene	GME866_g	1	{GO:0016491; oxidoreductase activity; molecular_function}	NA	NA	NA	NA	NA	NA	NA	99.7	1.1e-170	inositol 2-dehydrogenase activity	NA	NA	NA
Scaffold1	550835	556717	Gene	GME867_g	16	{GO:0000155; phosphorelay sensor kinase activity; molecular_function} {GO:0000160; phosphorelay signal transduction system; biological_process} {GO:0003677; DNA binding; molecular_function} {GO:0005515; protein binding; molecular_function} {GO:0006355; regulation of DNA-templated transcription; biological_process} {GO:0007165; signal transduction; biological_process} {GO:0008762; UDP-N-acetylmura…	NA	NA	NA	NA	NA	NA	NA	NA	NA	NA	NA	NA	NA
Scaffold1	553521	553604	Repeat:RepeatMasker:Transposon	SC.FOSU-QQT_TE0049	NA	NA	NA	NA	NA	NA	NA	NA	NA	NA	NA	NA	NA	NA	NA
Scaffold1	556875	558248	Gene	GME868_g	4	{GO:0008982; protein-N(PI)-phosphohistidine-sugar phosphotransferase activity; molecular_function} {GO:0009401; phosphoenolpyruvate-dependent sugar phosphotransferase system; biological_process} {GO:0016020; membrane; cellular_component} {GO:0016021; ; }	NA	NA	NA	NA	NA	NA	NA	100	4.4e-261	The phosphoenolpyruvate-dependent sugar phosphotransferase system (PTS), a major carbohydrate active - transport system, catalyzes the phosphorylation of incoming sugar substrates concomitant with their translocation across the cell membrane	43.9	3.5e-109	PTS system cellobiose-specific EIIC component OS=Lactococcus lactis subsp. lactis (strain IL1403) OX=272623 GN=celB PE=2 SV=1
Scaffold1	558638	559480	Gene	GME869_g	NA	NA	NA	NA	NA	NA	NA	NA	NA	99.6	3.4e-163	Protein of unknown function DUF72	46.3	2.4e-68	UPF0759 protein YunF OS=Bacillus subtilis (strain 168) OX=224308 GN=yunF PE=3 SV=2
Scaffold1	559493	559742	Repeat:TRF:TandemRepeat	SC.FOSU-QQT_TR0018	NA	NA	NA	NA	NA	NA	NA	NA	NA	NA	NA	NA	NA	NA	NA
Scaffold1	559496	559630	Repeat:RepeatMasker:Transposon	SC.FOSU-QQT_TE0029	NA	NA	NA	NA	NA	NA	NA	NA	NA	NA	NA	NA	NA	NA	NA
Scaffold1	559617	559742	Repeat:RepeatMasker:Transposon	SC.FOSU-QQT_TE0030	NA	NA	NA	NA	NA	NA	NA	NA	NA	NA	NA	NA	NA	NA	NA
Scaffold1	560127	582452	Gene	GME870_g	17	{GO:0003824; catalytic activity; molecular_function} {GO:0005518; collagen binding; molecular_function} {GO:0005524; ATP binding; molecular_function} {GO:0005887; ; } {GO:0006011; UDP-glucose metabolic process; biological_process} {GO:0006355; regulation of DNA-templated transcription; biological_process} {GO:0007155; cell adhesion; biological_process} {GO:0008982; protein-N(PI)-phosphohistidine-…	NA	NA	NA	NA	NA	NA	NA	NA	NA	NA	NA	NA	NA
Scaffold1	565582	565716	Repeat:RepeatMasker:Transposon	SC.FOSU-QQT_TE0031	NA	NA	NA	NA	NA	NA	NA	NA	NA	NA	NA	NA	NA	NA	NA
Scaffold1	565703	565837	Repeat:RepeatMasker:Transposon	SC.FOSU-QQT_TE0032	NA	NA	NA	NA	NA	NA	NA	NA	NA	NA	NA	NA	NA	NA	NA
Scaffold1	565943	566021	Repeat:RepeatMasker:Transposon	SC.FOSU-QQT_TE0050	NA	NA	NA	NA	NA	NA	NA	NA	NA	NA	NA	NA	NA	NA	NA
Scaffold1	570107	570184	Repeat:RepeatMasker:Transposon	SC.FOSU-QQT_TE0051	NA	NA	NA	NA	NA	NA	NA	NA	NA	NA	NA	NA	NA	NA	NA
Scaffold1	572262	572388	Repeat:RepeatMasker:Transposon	SC.FOSU-QQT_TE0033	NA	NA	NA	NA	NA	NA	NA	NA	NA	NA	NA	NA	NA	NA	NA
Scaffold1	572262	572516	Repeat:TRF:TandemRepeat	SC.FOSU-QQT_TR0019	NA	NA	NA	NA	NA	NA	NA	NA	NA	NA	NA	NA	NA	NA	NA
Scaffold1	572379	572512	Repeat:RepeatMasker:Transposon	SC.FOSU-QQT_TE0034	NA	NA	NA	NA	NA	NA	NA	NA	NA	NA	NA	NA	NA	NA	NA
Scaffold1	582508	583680	Gene	GME871_g	3	{GO:0003824; catalytic activity; molecular_function} {GO:0004421; hydroxymethylglutaryl-CoA synthase activity; molecular_function} {GO:0008299; isoprenoid biosynthetic process; biological_process}	NA	NA	NA	NA	NA	NA	NA	99.7	2.4e-223	synthase	53	1.7e-112	Hydroxymethylglutaryl-CoA synthase OS=Enterococcus faecalis OX=1351 GN=mvaS PE=1 SV=1
Scaffold1	583006	583059	Repeat:RepeatMasker:Transposon	SC.FOSU-QQT_TE0052	NA	NA	NA	NA	NA	NA	NA	NA	NA	NA	NA	NA	NA	NA	NA
Scaffold1	584054	589640	Gene	GME872_g	12	{GO:0003824; catalytic activity; molecular_function} {GO:0004096; catalase activity; molecular_function} {GO:0004420; hydroxymethylglutaryl-CoA reductase (NADPH) activity; molecular_function} {GO:0006979; response to oxidative stress; biological_process} {GO:0015936; coenzyme A metabolic process; biological_process} {GO:0016616; oxidoreductase activity, acting on the CH-OH group of donors, NAD or…	NA	NA	NA	NA	NA	NA	NA	53.6	3.2e-237	Belongs to the thiolase family	NA	NA	NA
Scaffold1	589738	592038	Gene	GME873_g	NA	NA	NA	NA	NA	NA	NA	NA	NA	98.4	0.0e+00	Glycosyl hydrolases related to GH101 family, GH129	NA	NA	NA
Scaffold1	592214	594268	Gene	GME874_g	NA	NA	NA	NA	NA	NA	NA	NA	NA	99.4	0.0e+00	Domain of unknown function (DUF4822)	NA	NA	NA
Scaffold1	592449	592545	Repeat:RepeatMasker:Transposon	SC.FOSU-QQT_TE0053	NA	NA	NA	NA	NA	NA	NA	NA	NA	NA	NA	NA	NA	NA	NA
Scaffold1	594636	595628	Gene	GME875_g	NA	NA	NA	NA	NA	NA	NA	NA	NA	100	1.9e-114	cog cog2323	NA	NA	NA
Scaffold1	595712	596989	Gene	GME876_g	3	{GO:0000155; phosphorelay sensor kinase activity; molecular_function} {GO:0007165; signal transduction; biological_process} {GO:0016021; ; }	NA	NA	NA	NA	NA	NA	NA	98.6	7.6e-231	Histidine kinase	NA	NA	NA
Scaffold1	597105	597743	Gene	GME877_g	3	{GO:0000160; phosphorelay signal transduction system; biological_process} {GO:0003677; DNA binding; molecular_function} {GO:0006355; regulation of DNA-templated transcription; biological_process}	NA	NA	NA	NA	NA	NA	NA	99.5	3.6e-117	COG0745 Response regulators consisting of a CheY-like receiver domain and a winged-helix DNA-binding domain	NA	NA	NA
Scaffold1	597824	598375	Gene	GME878_g	1	{GO:0004040; amidase activity; molecular_function}	NA	NA	NA	NA	NA	NA	NA	100	6.2e-97	Flagellar rod assembly protein muramidase FlgJ	46.3	1.0e-35	Exo-glucosaminidase LytG OS=Bacillus subtilis (strain 168) OX=224308 GN=lytG PE=1 SV=1
Scaffold1	598710	599177	Gene	GME879_g	NA	NA	NA	NA	NA	NA	NA	NA	NA	NA	NA	NA	NA	NA	NA
Scaffold1	599712	600845	Gene	GME880_g	NA	NA	NA	NA	NA	NA	NA	NA	NA	98.7	3.1e-212	transcriptional antiterminator	NA	NA	NA
Scaffold1	600996	601868	Gene	GME881_g	NA	NA	NA	NA	NA	NA	NA	NA	NA	97.6	2.9e-165	3-Demethylubiquinone-9 3-methyltransferase	NA	NA	NA
Scaffold1	601951	603405	Gene	GME882_g	5	{GO:0004553; hydrolase activity, hydrolyzing O-glycosyl compounds; molecular_function} {GO:0005515; protein binding; molecular_function} {GO:0005576; extracellular region; cellular_component} {GO:0005975; carbohydrate metabolic process; biological_process} {GO:0030246; carbohydrate binding; molecular_function}	NA	NA	NA	NA	NA	NA	NA	98.1	2.2e-282	chitinase	54	1.9e-52	Lytic chitin monooxygenase OS=Enterococcus faecalis (strain ATCC 700802 / V583) OX=226185 GN=EF_0362 PE=1 SV=1
Scaffold1	603676	604836	Gene	GME883_g	3	{GO:0006508; proteolysis; biological_process} {GO:0008237; metallopeptidase activity; molecular_function} {GO:0016787; hydrolase activity; molecular_function}	NA	NA	NA	NA	NA	NA	NA	99	5.3e-215	Catalyzes the hydrolysis of N-succinyl-L,L- diaminopimelic acid (SDAP), forming succinate and LL-2,6- diaminoheptanedioate (DAP), an intermediate involved in the bacterial biosynthesis of lysine and meso-diaminopimelic acid, an essential component of bacterial cell walls	NA	NA	NA
Scaffold1	605247	606326	Gene	GME884_g	4	{GO:0006812; monoatomic cation transport; biological_process} {GO:0015299; ; } {GO:0016021; ; } {GO:0055085; transmembrane transport; biological_process}	NA	NA	NA	NA	NA	NA	NA	99.7	1.6e-165	Belongs to the monovalent cation proton antiporter 2 (CPA2) transporter (TC 2.A.37) family	49.6	4.9e-98	Na(+)/H(+) antiporter OS=Enterococcus hirae OX=1354 GN=napA PE=1 SV=1
Scaffold1	606433	606819	Gene	GME885_g	NA	NA	NA	NA	NA	NA	NA	NA	NA	NA	NA	NA	NA	NA	NA
Scaffold1	606837	606971	Repeat:RepeatMasker:Transposon	SC.FOSU-QQT_TE0035	NA	NA	NA	NA	NA	NA	NA	NA	NA	NA	NA	NA	NA	NA	NA
Scaffold1	606837	607076	Repeat:TRF:TandemRepeat	SC.FOSU-QQT_TR0020	NA	NA	NA	NA	NA	NA	NA	NA	NA	NA	NA	NA	NA	NA	NA
Scaffold1	606958	607076	Repeat:RepeatMasker:Transposon	SC.FOSU-QQT_TE0036	NA	NA	NA	NA	NA	NA	NA	NA	NA	NA	NA	NA	NA	NA	NA
Scaffold1	607268	622680	Gene	GME886_g	19	{GO:0000166; nucleotide binding; molecular_function} {GO:0002949; tRNA threonylcarbamoyladenosine modification; biological_process} {GO:0003824; catalytic activity; molecular_function} {GO:0004725; protein tyrosine phosphatase activity; molecular_function} {GO:0005507; copper ion binding; molecular_function} {GO:0005524; ATP binding; molecular_function} {GO:0006812; monoatomic cation transport; b…	NA	NA	NA	NA	NA	NA	NA	NA	NA	NA	NA	NA	NA
Scaffold1	612204	612249	Repeat:RepeatMasker:Transposon	SC.FOSU-QQT_TE0054	NA	NA	NA	NA	NA	NA	NA	NA	NA	NA	NA	NA	NA	NA	NA
Scaffold1	614882	614997	Repeat:RepeatMasker:Transposon	SC.FOSU-QQT_TE0037	NA	NA	NA	NA	NA	NA	NA	NA	NA	NA	NA	NA	NA	NA	NA
Scaffold1	614882	615239	Repeat:TRF:TandemRepeat	SC.FOSU-QQT_TR0021	NA	NA	NA	NA	NA	NA	NA	NA	NA	NA	NA	NA	NA	NA	NA
Scaffold1	614984	615118	Repeat:RepeatMasker:Transposon	SC.FOSU-QQT_TE0038	NA	NA	NA	NA	NA	NA	NA	NA	NA	NA	NA	NA	NA	NA	NA
Scaffold1	615105	615239	Repeat:RepeatMasker:Transposon	SC.FOSU-QQT_TE0039	NA	NA	NA	NA	NA	NA	NA	NA	NA	NA	NA	NA	NA	NA	NA
Scaffold1	622156	622207	Repeat:RepeatMasker:Transposon	SC.FOSU-QQT_TE0055	NA	NA	NA	NA	NA	NA	NA	NA	NA	NA	NA	NA	NA	NA	NA
Scaffold1	622728	623744	Gene	GME887_g	3	{GO:0006812; monoatomic cation transport; biological_process} {GO:0008324; monoatomic cation transmembrane transporter activity; molecular_function} {GO:0055085; transmembrane transport; biological_process}	NA	NA	NA	NA	NA	NA	NA	99.4	1.0e-185	Potassium uptake protein	54.4	1.3e-105	Potassium/sodium uptake protein NtpJ OS=Enterococcus hirae (strain ATCC 9790 / DSM 20160 / JCM 8729 / LMG 6399 / NBRC 3181 / NCIMB 6459 / NCDO 1258 / NCTC 12367 / WDCM 00089 / R) OX=768486 GN=ntpJ PE=1 SV=2
Scaffold1	624176	624709	Gene	GME888_g	4	{GO:0003676; nucleic acid binding; molecular_function} {GO:0003677; DNA binding; molecular_function} {GO:0003887; DNA-directed DNA polymerase activity; molecular_function} {GO:0006260; DNA replication; biological_process}	NA	NA	NA	NA	NA	NA	NA	92.7	2.5e-95	'dna polymerase iii	NA	NA	NA
Scaffold1	624870	625214	Gene	GME889_g	NA	NA	NA	NA	NA	NA	NA	NA	NA	98.1	4.8e-55	Transcriptional regulator	57.4	3.9e-33	Uncharacterized HTH-type transcriptional regulator YybR OS=Bacillus subtilis (strain 168) OX=224308 GN=yybR PE=1 SV=1
Scaffold1	625332	626003	Gene	GME890_g	1	{GO:0016491; oxidoreductase activity; molecular_function}	NA	NA	NA	NA	NA	NA	NA	98.2	2.0e-121	Nitroreductase	53.2	7.8e-62	Putative NAD(P)H nitroreductase YfkO OS=Bacillus subtilis (strain 168) OX=224308 GN=yfkO PE=1 SV=1
Scaffold1	626193	627587	Gene	GME891_g	5	{GO:0003824; catalytic activity; molecular_function} {GO:0004553; hydrolase activity, hydrolyzing O-glycosyl compounds; molecular_function} {GO:0005975; carbohydrate metabolic process; biological_process} {GO:0016616; oxidoreductase activity, acting on the CH-OH group of donors, NAD or NADP as acceptor; molecular_function} {GO:0055114; ; }	NA	NA	NA	NA	NA	NA	NA	99.8	2.1e-274	family 4	55.1	1.3e-135	Probable 6-phospho-beta-glucosidase OS=Bacillus subtilis (strain 168) OX=224308 GN=licH PE=2 SV=1
Scaffold1	627826	632076	Gene	GME892_g	4	{GO:0005524; ATP binding; molecular_function} {GO:0016020; membrane; cellular_component} {GO:0016887; ATP hydrolysis activity; molecular_function} {GO:0055085; transmembrane transport; biological_process}	NA	NA	NA	NA	NA	NA	NA	NA	NA	NA	NA	NA	NA
Scaffold1	629987	630049	Repeat:RepeatMasker:Transposon	SC.FOSU-QQT_TE0056	NA	NA	NA	NA	NA	NA	NA	NA	NA	NA	NA	NA	NA	NA	NA
Scaffold1	632125	632253	Repeat:RepeatMasker:Transposon	SC.FOSU-QQT_TE0040	NA	NA	NA	NA	NA	NA	NA	NA	NA	NA	NA	NA	NA	NA	NA
Scaffold1	632269	633027	Gene	GME893_g	2	{GO:0006629; lipid metabolic process; biological_process} {GO:0008081; phosphoric diester hydrolase activity; molecular_function}	NA	NA	NA	NA	NA	NA	NA	99.2	1.1e-139	glycerophosphoryl diester phosphodiesterase	NA	NA	NA
Scaffold1	633071	633853	Gene	GME894_g	2	{GO:0006629; lipid metabolic process; biological_process} {GO:0008081; phosphoric diester hydrolase activity; molecular_function}	NA	NA	NA	NA	NA	NA	NA	98.1	2.2e-140	glycerophosphoryl diester phosphodiesterase	NA	NA	NA
Scaffold1	633899	636562	Gene	GME895_g	5	{GO:0005524; ATP binding; molecular_function} {GO:0006355; regulation of DNA-templated transcription; biological_process} {GO:0008134; transcription factor binding; molecular_function} {GO:0009401; phosphoenolpyruvate-dependent sugar phosphotransferase system; biological_process} {GO:0016021; ; }	NA	NA	NA	NA	NA	NA	NA	99.5	0.0e+00	PFAM sigma-54 factor interaction domain-containing protein	NA	NA	NA
Scaffold1	636803	636934	Repeat:RepeatMasker:Transposon	SC.FOSU-QQT_TE0041	NA	NA	NA	NA	NA	NA	NA	NA	NA	NA	NA	NA	NA	NA	NA
Scaffold1	636963	637304	Gene	GME896_g	1	{GO:0009401; phosphoenolpyruvate-dependent sugar phosphotransferase system; biological_process}	NA	NA	NA	NA	NA	NA	NA	100	2.1e-55	Phosphotransferase system cellobiose-specific component IIA	55.1	1.6e-23	Lichenan-specific phosphotransferase enzyme IIA component OS=Bacillus subtilis (strain 168) OX=224308 GN=licA PE=2 SV=1
Scaffold1	637334	638942	Gene	GME897_g	4	{GO:0008982; protein-N(PI)-phosphohistidine-sugar phosphotransferase activity; molecular_function} {GO:0009401; phosphoenolpyruvate-dependent sugar phosphotransferase system; biological_process} {GO:0016020; membrane; cellular_component} {GO:0016021; ; }	NA	NA	NA	NA	NA	NA	NA	100	3.4e-249	The phosphoenolpyruvate-dependent sugar phosphotransferase system (PTS), a major carbohydrate active - transport system, catalyzes the phosphorylation of incoming sugar substrates concomitant with their translocation across the cell membrane	45.5	3.6e-102	PTS system cellobiose-specific EIIC component OS=Geobacillus stearothermophilus OX=1422 GN=celB PE=3 SV=1
Scaffold1	638994	639566	Gene	GME898_g	1	{GO:0045226; extracellular polysaccharide biosynthetic process; biological_process}	NA	NA	NA	NA	NA	NA	NA	100	8.6e-102	Capsular exopolysaccharide family	49.5	2.9e-41	Putative tyrosine-protein kinase YveL OS=Bacillus subtilis (strain 168) OX=224308 GN=yveL PE=1 SV=2
Scaffold1	639713	640447	Gene	GME899_g	2	{GO:0009103; lipopolysaccharide biosynthetic process; biological_process} {GO:0016020; membrane; cellular_component}	NA	NA	NA	NA	NA	NA	NA	100	9.6e-130	biosynthesis protein	41	4.5e-39	Probable capsular polysaccharide biosynthesis protein YwqC OS=Bacillus subtilis (strain 168) OX=224308 GN=ywqC PE=1 SV=1
Scaffold1	640839	642110	Gene	GME900_g	4	{GO:0008982; protein-N(PI)-phosphohistidine-sugar phosphotransferase activity; molecular_function} {GO:0009401; phosphoenolpyruvate-dependent sugar phosphotransferase system; biological_process} {GO:0016020; membrane; cellular_component} {GO:0016021; ; }	NA	NA	NA	NA	NA	NA	NA	99.8	4.9e-238	The phosphoenolpyruvate-dependent sugar phosphotransferase system (PTS), a major carbohydrate active - transport system, catalyzes the phosphorylation of incoming sugar substrates concomitant with their translocation across the cell membrane	62.9	5.3e-160	PTS system oligo-beta-mannoside-specific EIIC component OS=Bacillus subtilis (strain 168) OX=224308 GN=gmuC PE=1 SV=1
Scaffold1	642339	644276	Gene	GME901_g	4	{GO:0003700; DNA-binding transcription factor activity; molecular_function} {GO:0006355; regulation of DNA-templated transcription; biological_process} {GO:0008982; protein-N(PI)-phosphohistidine-sugar phosphotransferase activity; molecular_function} {GO:0009401; phosphoenolpyruvate-dependent sugar phosphotransferase system; biological_process}	NA	NA	NA	NA	NA	NA	NA	99.5	0.0e+00	transcriptional antiterminator	NA	NA	NA
Scaffold1	644501	653409	Gene	GME902_g	16	{GO:0003824; catalytic activity; molecular_function} {GO:0004559; alpha-mannosidase activity; molecular_function} {GO:0005351; carbohydrate:proton symporter activity; molecular_function} {GO:0005975; carbohydrate metabolic process; biological_process} {GO:0006013; mannose metabolic process; biological_process} {GO:0008909; isochorismate synthase activity; molecular_function} {GO:0008982; protein-…	NA	NA	NA	NA	NA	NA	NA	NA	NA	NA	NA	NA	NA
Scaffold1	653484	655361	Gene	GME903_g	3	{GO:0009234; menaquinone biosynthetic process; biological_process} {GO:0016829; lyase activity; molecular_function} {GO:0070205; 2-succinyl-6-hydroxy-2,4-cyclohexadiene-1-carboxylate synthase activity; molecular_function}	NA	NA	NA	NA	NA	NA	NA	98.9	1.7e-209	Converts 2-succinyl-6-hydroxy-2,4-cyclohexadiene-1- carboxylate (SHCHC) to 2-succinylbenzoate (OSB)	59.3	1.9e-123	o-succinylbenzoate synthase OS=Listeria innocua serovar 6a (strain ATCC BAA-680 / CLIP 11262) OX=272626 GN=menC PE=1 SV=1
Scaffold1	655652	656983	Gene	GME904_g	4	{GO:0016491; oxidoreductase activity; molecular_function} {GO:0045454; cell redox homeostasis; biological_process} {GO:0050660; flavin adenine dinucleotide binding; molecular_function} {GO:0055114; ; }	NA	NA	NA	NA	NA	NA	NA	99.5	1.2e-250	pyridine nucleotide-disulphide oxidoreductase dimerisation	60.4	1.8e-150	NADH oxidase OS=Lactococcus lactis subsp. cremoris (strain MG1363) OX=416870 GN=noxE PE=1 SV=1
Scaffold1	657081	658208	Gene	GME905_g	NA	NA	NA	NA	NA	NA	NA	NA	NA	98.4	3.3e-206	DNA alkylation repair enzyme	42.8	3.5e-75	Uncharacterized protein YhaZ OS=Bacillus subtilis (strain 168) OX=224308 GN=yhaZ PE=2 SV=1
Scaffold1	658329	658661	Gene	GME906_g	NA	NA	NA	NA	NA	NA	NA	NA	NA	100	1.4e-56	Transcriptional regulator	48.5	6.6e-22	HTH-type transcriptional regulator YodB OS=Bacillus subtilis (strain 168) OX=224308 GN=yodB PE=1 SV=1
Scaffold1	658745	659761	Gene	GME907_g	NA	NA	NA	NA	NA	NA	NA	NA	NA	100	2.7e-59	Bacterial PH domain	55.1	9.1e-31	Uncharacterized protein YjqA OS=Bacillus subtilis (strain 168) OX=224308 GN=yjqA PE=4 SV=1
Scaffold1	660011	663867	Gene	GME908_g	4	{GO:0005524; ATP binding; molecular_function} {GO:0016020; membrane; cellular_component} {GO:0016887; ATP hydrolysis activity; molecular_function} {GO:0022857; transmembrane transporter activity; molecular_function}	NA	NA	NA	NA	NA	NA	NA	NA	NA	NA	NA	NA	NA
Scaffold1	660398	660493	Repeat:RepeatMasker:Transposon	SC.FOSU-QQT_TE0042	NA	NA	NA	NA	NA	NA	NA	NA	NA	NA	NA	NA	NA	NA	NA
Scaffold1	663247	663277	Repeat:RepeatMasker:Transposon	SC.FOSU-QQT_TE0057	NA	NA	NA	NA	NA	NA	NA	NA	NA	NA	NA	NA	NA	NA	NA
Scaffold1	663967	665484	Gene	GME909_g	NA	NA	NA	NA	NA	NA	NA	NA	NA	97.8	7.5e-286	transcriptional antiterminator	NA	NA	NA
Scaffold1	665931	668991	Gene	GME910_g	NA	NA	NA	NA	NA	NA	NA	NA	NA	97.7	0.0e+00	Leucine-rich repeat (LRR) protein	NA	NA	NA
Scaffold1	669054	671443	Repeat:TRF:TandemRepeat	SC.FOSU-QQT_TR0022	NA	NA	NA	NA	NA	NA	NA	NA	NA	NA	NA	NA	NA	NA	NA
Scaffold1	669067	674005	Gene	GME911_g	2	{GO:0006508; proteolysis; biological_process} {GO:0008234; cysteine-type peptidase activity; molecular_function}	NA	NA	NA	NA	NA	NA	NA	94.5	0.0e+00	O COG4870 Cysteine protease	NA	NA	NA
Scaffold1	674434	675003	Gene	GME912_g	NA	NA	NA	NA	NA	NA	NA	NA	NA	98.9	4.4e-98	Psort location CytoplasmicMembrane, score	NA	NA	NA
Scaffold1	675327	686739	Gene	GME913_g	14	{GO:0003824; catalytic activity; molecular_function} {GO:0004252; serine-type endopeptidase activity; molecular_function} {GO:0005506; iron ion binding; molecular_function} {GO:0005618; cell wall; cellular_component} {GO:0005887; ; } {GO:0006508; proteolysis; biological_process} {GO:0016020; membrane; cellular_component} {GO:0016491; oxidoreductase activity; molecular_function} {GO:0016903; oxido…	NA	NA	NA	NA	NA	NA	NA	97.8	0.0e+00	Belongs to the peptidase S8 family	NA	NA	NA
Scaffold1	676962	677007	Repeat:RepeatMasker:Transposon	SC.FOSU-QQT_TE0058	NA	NA	NA	NA	NA	NA	NA	NA	NA	NA	NA	NA	NA	NA	NA
Scaffold1	686850	687896	Gene	GME914_g	9	{GO:0003677; DNA binding; molecular_function} {GO:0003700; DNA-binding transcription factor activity; molecular_function} {GO:0003824; catalytic activity; molecular_function} {GO:0003908; methylated-DNA-[protein]-cysteine S-methyltransferase activity; molecular_function} {GO:0006281; DNA repair; biological_process} {GO:0006355; regulation of DNA-templated transcription; biological_process} {GO:00…	NA	NA	NA	NA	NA	NA	NA	99.4	2.8e-199	Involved in the cellular defense against the biological effects of O6-methylguanine (O6-MeG) and O4-methylthymine (O4-MeT) in DNA. Repairs the methylated nucleobase in DNA by stoichiometrically transferring the methyl group to a cysteine residue in the enzyme. This is a suicide reaction the enzyme is irreversibly inactivated	41.5	8.5e-23	Methylated-DNA--protein-cysteine methyltransferase OS=Shigella flexneri OX=623 GN=ogt PE=3 SV=1
Scaffold1	687924	688679	Gene	GME915_g	1	{GO:0003824; catalytic activity; molecular_function}	NA	NA	NA	NA	NA	NA	NA	96.5	7.3e-125	Catalyzes the thermodynamically favored C-C bond cleavage of (2R,3S)-2-methylisocitrate to yield pyruvate and succinate	NA	NA	NA
Scaffold1	688867	691569	Gene	GME916_g	NA	NA	NA	NA	NA	NA	NA	NA	NA	99.3	0.0e+00	domain protein	51.1	5.2e-266	Phage infection protein OS=Lactococcus lactis subsp. lactis OX=1360 GN=pip PE=4 SV=1
Scaffold1	691362	691393	Repeat:RepeatMasker:Transposon	SC.FOSU-QQT_TE0059	NA	NA	NA	NA	NA	NA	NA	NA	NA	NA	NA	NA	NA	NA	NA
Scaffold1	691705	692100	Gene	GME917_g	3	{GO:0008381; mechanosensitive monoatomic ion channel activity; molecular_function} {GO:0016021; ; } {GO:0034220; monoatomic ion transmembrane transport; biological_process}	NA	NA	NA	NA	NA	NA	NA	100	4.2e-63	Channel that opens in response to stretch forces in the membrane lipid bilayer. May participate in the regulation of osmotic pressure changes within the cell	57.4	2.4e-34	Large-conductance mechanosensitive channel OS=Listeria innocua serovar 6a (strain ATCC BAA-680 / CLIP 11262) OX=272626 GN=mscL PE=3 SV=1
Scaffold1	692467	693489	Gene	GME918_g	NA	NA	NA	NA	NA	NA	NA	NA	NA	NA	NA	NA	NA	NA	NA
Scaffold1	695034	710724	Gene	GME919_g	6	{GO:0003824; catalytic activity; molecular_function} {GO:0016616; oxidoreductase activity, acting on the CH-OH group of donors, NAD or NADP as acceptor; molecular_function} {GO:0045226; extracellular polysaccharide biosynthetic process; biological_process} {GO:0050662; ; } {GO:0051287; NAD binding; molecular_function} {GO:0055114; ; }	NA	NA	NA	NA	NA	NA	NA	NA	NA	NA	NA	NA	NA
Scaffold1	709526	710324	Repeat:TRF:TandemRepeat	SC.FOSU-QQT_TR0023	NA	NA	NA	NA	NA	NA	NA	NA	NA	NA	NA	NA	NA	NA	NA
Scaffold1	709526	710473	Repeat:TRF:TandemRepeat	SC.FOSU-QQT_TR0025	NA	NA	NA	NA	NA	NA	NA	NA	NA	NA	NA	NA	NA	NA	NA
Scaffold1	709579	710669	Repeat:TRF:TandemRepeat	SC.FOSU-QQT_TR0024	NA	NA	NA	NA	NA	NA	NA	NA	NA	NA	NA	NA	NA	NA	NA
Scaffold1	712075	712725	Gene	GME920_g	3	{GO:0009274; peptidoglycan-based cell wall; cellular_component} {GO:0015886; heme transport; biological_process} {GO:0030492; hemoglobin binding; molecular_function}	NA	NA	NA	NA	NA	NA	NA	99.1	2.4e-116	Cell surface protein	47.1	4.4e-46	Hemin/hemoglobin-binding protein 1 OS=Listeria monocytogenes serovar 1/2a (strain ATCC BAA-679 / EGD-e) OX=169963 GN=hbp1 PE=1 SV=1
Scaffold1	712839	712963	Repeat:RepeatMasker:Transposon	SC.FOSU-QQT_TE0043	NA	NA	NA	NA	NA	NA	NA	NA	NA	NA	NA	NA	NA	NA	NA
Scaffold1	712847	713205	Repeat:TRF:TandemRepeat	SC.FOSU-QQT_TR0026	NA	NA	NA	NA	NA	NA	NA	NA	NA	NA	NA	NA	NA	NA	NA
Scaffold1	712950	713084	Repeat:RepeatMasker:Transposon	SC.FOSU-QQT_TE0044	NA	NA	NA	NA	NA	NA	NA	NA	NA	NA	NA	NA	NA	NA	NA
Scaffold1	713071	713205	Repeat:RepeatMasker:Transposon	SC.FOSU-QQT_TE0045	NA	NA	NA	NA	NA	NA	NA	NA	NA	NA	NA	NA	NA	NA	NA
Scaffold1	713230	719556	Gene	GME921_g	4	{GO:0015886; heme transport; biological_process} {GO:0016020; membrane; cellular_component} {GO:0020037; heme binding; molecular_function} {GO:0022857; transmembrane transporter activity; molecular_function}	NA	NA	NA	NA	NA	NA	NA	NA	NA	NA	NA	NA	NA
Scaffold1	713790	714647	Repeat:TRF:TandemRepeat	SC.FOSU-QQT_TR0027	NA	NA	NA	NA	NA	NA	NA	NA	NA	NA	NA	NA	NA	NA	NA
Scaffold1	716784	716830	Repeat:RepeatMasker:Transposon	SC.FOSU-QQT_TE0060	NA	NA	NA	NA	NA	NA	NA	NA	NA	NA	NA	NA	NA	NA	NA
Scaffold1	719631	720650	Gene	GME922_g	NA	NA	NA	NA	NA	NA	NA	NA	NA	99.4	1.6e-186	Protein of unknown function C-terminal (DUF3324)	NA	NA	NA
Scaffold1	720747	722189	Gene	GME923_g	1	{GO:0006355; regulation of DNA-templated transcription; biological_process}	NA	NA	NA	NA	NA	NA	NA	99.8	3.4e-272	transcriptional antiterminator	NA	NA	NA
Scaffold1	722738	723382	Gene	GME924_g	NA	NA	NA	NA	NA	NA	NA	NA	NA	94.3	8.2e-109	chondroitin AC lyase activity	NA	NA	NA
Scaffold1	723510	724496	Gene	GME925_g	NA	NA	NA	NA	NA	NA	NA	NA	NA	98.2	4.8e-177	Protein of unknown function C-terminal (DUF3324)	NA	NA	NA
Scaffold1	724565	727390	Gene	GME926_g	NA	NA	NA	NA	NA	NA	NA	NA	NA	57.8	1.2e-300	COG COG3291 FOG PKD repeat	NA	NA	NA
Scaffold1	727901	738623	Gene	GME927_g	3	{GO:0005524; ATP binding; molecular_function} {GO:0016887; ATP hydrolysis activity; molecular_function} {GO:0055085; transmembrane transport; biological_process}	NA	NA	NA	NA	NA	NA	NA	NA	NA	NA	NA	NA	NA
Scaffold1	736496	736616	Repeat:RepeatMasker:Transposon	SC.FOSU-QQT_TE0046	NA	NA	NA	NA	NA	NA	NA	NA	NA	NA	NA	NA	NA	NA	NA
Scaffold1	738749	739519	Gene	GME928_g	1	{GO:0016021; ; }	NA	NA	NA	NA	NA	NA	NA	99.6	7.7e-138	response to heat	NA	NA	NA
Scaffold1	739562	740686	Gene	GME929_g	2	{GO:0016491; oxidoreductase activity; molecular_function} {GO:0055114; ; }	NA	NA	NA	NA	NA	NA	NA	99.5	4.1e-212	tRNA (5-methylaminomethyl-2-thiouridylate)-methyltransferase activity	42.4	1.6e-72	Uncharacterized oxidoreductase YurR OS=Bacillus subtilis (strain 168) OX=224308 GN=yurR PE=3 SV=1
Scaffold1	740856	742151	Gene	GME930_g	4	{GO:0008982; protein-N(PI)-phosphohistidine-sugar phosphotransferase activity; molecular_function} {GO:0009401; phosphoenolpyruvate-dependent sugar phosphotransferase system; biological_process} {GO:0016020; membrane; cellular_component} {GO:0016021; ; }	NA	NA	NA	NA	NA	NA	NA	99.5	1.8e-240	The phosphoenolpyruvate-dependent sugar phosphotransferase system (PTS), a major carbohydrate active - transport system, catalyzes the phosphorylation of incoming sugar substrates concomitant with their translocation across the cell membrane	NA	NA	NA
Scaffold1	742170	742284	Repeat:RepeatMasker:Transposon	SC.FOSU-QQT_TE0047	NA	NA	NA	NA	NA	NA	NA	NA	NA	NA	NA	NA	NA	NA	NA
Scaffold1	742271	742404	Repeat:RepeatMasker:Transposon	SC.FOSU-QQT_TE0048	NA	NA	NA	NA	NA	NA	NA	NA	NA	NA	NA	NA	NA	NA	NA
Scaffold1	742422	743849	Gene	GME931_g	2	{GO:0004553; hydrolase activity, hydrolyzing O-glycosyl compounds; molecular_function} {GO:0005975; carbohydrate metabolic process; biological_process}	NA	NA	NA	NA	NA	NA	NA	99.8	2.9e-287	Belongs to the glycosyl hydrolase 1 family	62.7	5.0e-183	6-phospho-beta-glucosidase BglA OS=Escherichia coli (strain K12) OX=83333 GN=bglA PE=1 SV=2
Scaffold1	743941	744654	Gene	GME932_g	3	{GO:0003677; DNA binding; molecular_function} {GO:0003700; DNA-binding transcription factor activity; molecular_function} {GO:0006355; regulation of DNA-templated transcription; biological_process}	NA	NA	NA	NA	NA	NA	NA	99.6	2.7e-129	UTRA	NA	NA	NA
Scaffold1	744859	746508	Gene	GME933_g	NA	NA	NA	NA	NA	NA	NA	NA	NA	98.5	0.0e+00	beta-N-acetylglucosaminidase	NA	NA	NA
Scaffold1	747050	747801	Gene	GME934_g	1	{GO:0005515; protein binding; molecular_function}	NA	NA	NA	NA	NA	NA	NA	NA	NA	NA	NA	NA	NA
Scaffold1	747331	747390	Repeat:RepeatMasker:Transposon	SC.FOSU-QQT_TE0061	NA	NA	NA	NA	NA	NA	NA	NA	NA	NA	NA	NA	NA	NA	NA
Scaffold1	748249	748644	Gene	GME935_g	NA	NA	NA	NA	NA	NA	NA	NA	NA	NA	NA	NA	NA	NA	NA
Scaffold1	748698	749831	Gene	GME936_g	2	{GO:0006508; proteolysis; biological_process} {GO:0008234; cysteine-type peptidase activity; molecular_function}	NA	NA	NA	NA	NA	NA	NA	NA	NA	NA	NA	NA	NA
Scaffold1	750443	751528	Gene	GME937_g	2	{GO:0003700; DNA-binding transcription factor activity; molecular_function} {GO:0006355; regulation of DNA-templated transcription; biological_process}	NA	NA	NA	NA	NA	NA	NA	99.7	4.1e-201	Transcriptional regulator	NA	NA	NA
Scaffold1	751545	751663	Repeat:RepeatMasker:Transposon	SC.FOSU-QQT_TE0049	NA	NA	NA	NA	NA	NA	NA	NA	NA	NA	NA	NA	NA	NA	NA
Scaffold1	751906	755886	Gene	GME938_g	5	{GO:0003824; catalytic activity; molecular_function} {GO:0004559; alpha-mannosidase activity; molecular_function} {GO:0005975; carbohydrate metabolic process; biological_process} {GO:0006013; mannose metabolic process; biological_process} {GO:0030246; carbohydrate binding; molecular_function}	NA	NA	NA	NA	NA	NA	NA	98.2	0.0e+00	alpha-mannosidase activity	46	1.7e-212	Putative mannosylglycerate hydrolase OS=Halalkalibacterium halodurans (strain ATCC BAA-125 / DSM 18197 / FERM 7344 / JCM 9153 / C-125) OX=272558 GN=mngB PE=3 SV=2
Scaffold1	756111	757004	Gene	GME939_g	NA	NA	NA	NA	NA	NA	NA	NA	NA	99	2.5e-164	carbohydrate kinase activity	NA	NA	NA
Scaffold1	757290	759479	Gene	GME940_g	2	{GO:0003824; catalytic activity; molecular_function} {GO:0030246; carbohydrate binding; molecular_function}	NA	NA	NA	NA	NA	NA	NA	99	0.0e+00	Alpha-1,2-mannosidase	NA	NA	NA
Scaffold1	759886	761901	Gene	GME941_g	3	{GO:0015079; potassium ion transmembrane transporter activity; molecular_function} {GO:0016020; membrane; cellular_component} {GO:0071805; potassium ion transmembrane transport; biological_process}	NA	NA	NA	NA	NA	NA	NA	100	0.0e+00	transport of potassium into the cell	68	2.4e-268	Probable potassium transport system protein Kup OS=Clostridium perfringens (strain ATCC 13124 / DSM 756 / JCM 1290 / NCIMB 6125 / NCTC 8237 / Type A) OX=195103 GN=kup PE=3 SV=1
Scaffold1	762123	762951	Gene	GME942_g	NA	NA	NA	NA	NA	NA	NA	NA	NA	NA	NA	NA	NA	NA	NA
Scaffold1	763532	764092	Gene	GME943_g	NA	NA	NA	NA	NA	NA	NA	NA	NA	99.5	1.1e-101	Transcriptional	NA	NA	NA
Scaffold1	764934	768819	Gene	GME944_g	4	{GO:0016491; oxidoreductase activity; molecular_function} {GO:0045454; cell redox homeostasis; biological_process} {GO:0050660; flavin adenine dinucleotide binding; molecular_function} {GO:0055114; ; }	NA	NA	NA	NA	NA	NA	NA	61.7	2.3e-173	Leucine-rich repeat (LRR) protein	NA	NA	NA
Scaffold1	769107	769172	Repeat:TRF:TandemRepeat	SC.FOSU-QQT_TR0028	NA	NA	NA	NA	NA	NA	NA	NA	NA	NA	NA	NA	NA	NA	NA
Scaffold1	770488	771963	Gene	GME945_g	NA	NA	NA	NA	NA	NA	NA	NA	NA	NA	NA	NA	NA	NA	NA
Scaffold1	772774	778666	Gene	GME946_g	NA	NA	NA	NA	NA	NA	NA	NA	NA	NA	NA	NA	NA	NA	NA
Scaffold1	779198	779268	Repeat:RepeatMasker:Transposon	SC.FOSU-QQT_TE0062	NA	NA	NA	NA	NA	NA	NA	NA	NA	NA	NA	NA	NA	NA	NA
Scaffold1	779721	781049	Gene	GME947_g	4	{GO:0008982; protein-N(PI)-phosphohistidine-sugar phosphotransferase activity; molecular_function} {GO:0009401; phosphoenolpyruvate-dependent sugar phosphotransferase system; biological_process} {GO:0016020; membrane; cellular_component} {GO:0016021; ; }	NA	NA	NA	NA	NA	NA	NA	100	7.6e-250	The phosphoenolpyruvate-dependent sugar phosphotransferase system (PTS), a major carbohydrate active - transport system, catalyzes the phosphorylation of incoming sugar substrates concomitant with their translocation across the cell membrane	40	1.4e-83	Lichenan permease IIC component OS=Bacillus subtilis (strain 168) OX=224308 GN=licC PE=2 SV=1
Scaffold1	781094	782479	Gene	GME948_g	2	{GO:0004553; hydrolase activity, hydrolyzing O-glycosyl compounds; molecular_function} {GO:0005975; carbohydrate metabolic process; biological_process}	NA	NA	NA	NA	NA	NA	NA	99.8	4.7e-279	Belongs to the glycosyl hydrolase 1 family	56.3	8.6e-156	6-phospho-beta-glucosidase GmuD OS=Bacillus subtilis (strain 168) OX=224308 GN=gmuD PE=1 SV=1
Scaffold1	782685	783455	Gene	GME949_g	5	{GO:0003677; DNA binding; molecular_function} {GO:0003700; DNA-binding transcription factor activity; molecular_function} {GO:0006355; regulation of DNA-templated transcription; biological_process} {GO:0097367; carbohydrate derivative binding; molecular_function} {GO:1901135; carbohydrate derivative metabolic process; biological_process}	NA	NA	NA	NA	NA	NA	NA	100	1.8e-139	Transcriptional regulator	NA	NA	NA
Scaffold1	783508	784227	Gene	GME950_g	3	{GO:0003677; DNA binding; molecular_function} {GO:0003700; DNA-binding transcription factor activity; molecular_function} {GO:0006355; regulation of DNA-templated transcription; biological_process}	NA	NA	NA	NA	NA	NA	NA	100	7.5e-127	GntR family transcriptional regulator	42.3	1.1e-13	Uncharacterized HTH-type transcriptional regulator YurK OS=Bacillus subtilis (strain 168) OX=224308 GN=yurK PE=1 SV=1
Scaffold1	784622	788786	Gene	GME951_g	3	{GO:0006355; regulation of DNA-templated transcription; biological_process} {GO:0008982; protein-N(PI)-phosphohistidine-sugar phosphotransferase activity; molecular_function} {GO:0009401; phosphoenolpyruvate-dependent sugar phosphotransferase system; biological_process}	NA	NA	NA	NA	NA	NA	NA	99.5	0.0e+00	transcriptional antiterminator	NA	NA	NA
Scaffold1	786492	786610	Repeat:RepeatMasker:Transposon	SC.FOSU-QQT_TE0050	NA	NA	NA	NA	NA	NA	NA	NA	NA	NA	NA	NA	NA	NA	NA
Scaffold1	786565	786861	Repeat:TRF:TandemRepeat	SC.FOSU-QQT_TR0029	NA	NA	NA	NA	NA	NA	NA	NA	NA	NA	NA	NA	NA	NA	NA
Scaffold1	786597	786733	Repeat:RepeatMasker:Transposon	SC.FOSU-QQT_TE0051	NA	NA	NA	NA	NA	NA	NA	NA	NA	NA	NA	NA	NA	NA	NA
Scaffold1	786720	786856	Repeat:RepeatMasker:Transposon	SC.FOSU-QQT_TE0052	NA	NA	NA	NA	NA	NA	NA	NA	NA	NA	NA	NA	NA	NA	NA
Scaffold1	788807	801727	Gene	GME952_g	15	{GO:0000155; phosphorelay sensor kinase activity; molecular_function} {GO:0000160; phosphorelay signal transduction system; biological_process} {GO:0003677; DNA binding; molecular_function} {GO:0003824; catalytic activity; molecular_function} {GO:0006355; regulation of DNA-templated transcription; biological_process} {GO:0007165; signal transduction; biological_process} {GO:0008982; protein-N(PI)…	NA	NA	NA	NA	NA	NA	NA	NA	NA	NA	NA	NA	NA
Scaffold1	789408	789444	Repeat:RepeatMasker:Transposon	SC.FOSU-QQT_TE0063	NA	NA	NA	NA	NA	NA	NA	NA	NA	NA	NA	NA	NA	NA	NA
Scaffold1	801861	801915	Repeat:RepeatMasker:Transposon	SC.FOSU-QQT_TE0064	NA	NA	NA	NA	NA	NA	NA	NA	NA	NA	NA	NA	NA	NA	NA
Scaffold1	802059	803303	Gene	GME953_g	6	{GO:0004350; glutamate-5-semialdehyde dehydrogenase activity; molecular_function} {GO:0006561; proline biosynthetic process; biological_process} {GO:0016491; oxidoreductase activity; molecular_function} {GO:0016620; oxidoreductase activity, acting on the aldehyde or oxo group of donors, NAD or NADP as acceptor; molecular_function} {GO:0050661; NADP binding; molecular_function} {GO:0055114; ; }	43.1	2.7e-86	glutamate-5-semialdehyde dehydrogenase	NA	NA	NA	NA	81.2	7.0e-189	Catalyzes the NADPH-dependent reduction of L-glutamate 5-phosphate into L-glutamate 5-semialdehyde and phosphate. The product spontaneously undergoes cyclization to form 1-pyrroline-5- carboxylate	73.7	5.1e-168	Gamma-glutamyl phosphate reductase OS=Enterococcus faecalis (strain ATCC 700802 / V583) OX=226185 GN=proA PE=3 SV=1
Scaffold1	803341	804168	Gene	GME954_g	3	{GO:0004349; glutamate 5-kinase activity; molecular_function} {GO:0005737; cytoplasm; cellular_component} {GO:0006561; proline biosynthetic process; biological_process}	42.7	3.4e-45	glutamate 5-kinase	NA	NA	NA	NA	99.3	4.4e-147	Catalyzes the transfer of a phosphate group to glutamate to form L-glutamate 5-phosphate	69.5	5.7e-99	Glutamate 5-kinase OS=Listeria monocytogenes serovar 1/2a (strain ATCC BAA-679 / EGD-e) OX=169963 GN=proB PE=3 SV=1
Scaffold1	804195	805415	Gene	GME955_g	1	{GO:0008080; N-acetyltransferase activity; molecular_function}	NA	NA	NA	NA	NA	NA	NA	100	2.6e-241	Acetyltransferase involved in intracellular survival and related	NA	NA	NA
Scaffold1	805900	806709	Gene	GME956_g	NA	NA	NA	NA	NA	NA	NA	NA	NA	98.9	3.9e-156	chitinase activity	NA	NA	NA
Scaffold1	807415	816277	Gene	GME957_g	10	{GO:0003677; DNA binding; molecular_function} {GO:0003824; catalytic activity; molecular_function} {GO:0004252; serine-type endopeptidase activity; molecular_function} {GO:0005524; ATP binding; molecular_function} {GO:0006508; proteolysis; biological_process} {GO:0008233; peptidase activity; molecular_function} {GO:0016021; ; } {GO:0016491; oxidoreductase activity; molecular_function} {GO:0016887…	NA	NA	NA	NA	NA	NA	NA	43	1.1e-246	type 2 lantibiotic biosynthesis protein LanM	NA	NA	NA
Scaffold1	813451	813545	Repeat:RepeatMasker:Transposon	SC.FOSU-QQT_TE0053	NA	NA	NA	NA	NA	NA	NA	NA	NA	NA	NA	NA	NA	NA	NA
Scaffold1	813708	813759	Repeat:TRF:TandemRepeat	SC.FOSU-QQT_TR0030	NA	NA	NA	NA	NA	NA	NA	NA	NA	NA	NA	NA	NA	NA	NA
Scaffold1	817014	819647	Gene	GME958_g	2	{GO:0000166; nucleotide binding; molecular_function} {GO:0016021; ; }	NA	NA	NA	NA	NA	NA	NA	99.5	0.0e+00	ATPase, P-type transporting, HAD superfamily, subfamily IC	43.1	7.0e-199	Calcium-transporting ATPase 1 OS=Bacillus cereus (strain ATCC 10987 / NRS 248) OX=222523 GN=BCE_0519 PE=1 SV=1
Scaffold1	819941	821008	Gene	GME959_g	6	{GO:0003824; catalytic activity; molecular_function} {GO:0006364; rRNA processing; biological_process} {GO:0008173; RNA methyltransferase activity; molecular_function} {GO:0030488; tRNA methylation; biological_process} {GO:0051536; iron-sulfur cluster binding; molecular_function} {GO:0070475; rRNA base methylation; biological_process}	NA	NA	NA	NA	NA	NA	NA	99.7	1.5e-200	Specifically methylates position 2 of adenine 2503 in 23S rRNA and position 2 of adenine 37 in tRNAs	74.2	1.3e-151	Probable dual-specificity RNA methyltransferase RlmN OS=Enterococcus faecalis (strain ATCC 700802 / V583) OX=226185 GN=rlmN PE=3 SV=1
Scaffold1	820848	820895	Repeat:RepeatMasker:Transposon	SC.FOSU-QQT_TE0065	NA	NA	NA	NA	NA	NA	NA	NA	NA	NA	NA	NA	NA	NA	NA
Scaffold1	821126	822247	Gene	GME960_g	1	{GO:0016787; hydrolase activity; molecular_function}	NA	NA	NA	NA	NA	NA	NA	98.7	1.1e-209	acetylesterase activity	NA	NA	NA
Scaffold1	822427	823806	Gene	GME961_g	1	{GO:0016793; triphosphoric monoester hydrolase activity; molecular_function}	NA	NA	NA	NA	NA	NA	NA	45.4	1.2e-104	Belongs to the dGTPase family. Type 2 subfamily	42.3	6.2e-90	Deoxyguanosinetriphosphate triphosphohydrolase-like protein OS=Listeria monocytogenes serovar 1/2a (strain ATCC BAA-679 / EGD-e) OX=169963 GN=lmo2657 PE=3 SV=1
Scaffold1	824131	825702	Gene	GME962_g	2	{GO:0005524; ATP binding; molecular_function} {GO:0016887; ATP hydrolysis activity; molecular_function}	NA	NA	NA	NA	NA	NA	NA	99	3.6e-291	ABC transporter	NA	NA	NA
Scaffold1	825816	826406	Gene	GME963_g	NA	NA	NA	NA	NA	NA	NA	NA	NA	96.4	1.6e-103	intracellular protease amidase	NA	NA	NA
Scaffold1	826952	827722	Gene	GME964_g	2	{GO:0003723; RNA binding; molecular_function} {GO:0006355; regulation of DNA-templated transcription; biological_process}	NA	NA	NA	NA	NA	NA	NA	100	8.0e-143	transcriptional antiterminator	47.5	9.5e-64	Transcription antiterminator LicT OS=Bacillus subtilis (strain 168) OX=224308 GN=licT PE=1 SV=1
Scaffold1	827917	829800	Gene	GME965_g	4	{GO:0005886; plasma membrane; cellular_component} {GO:0008982; protein-N(PI)-phosphohistidine-sugar phosphotransferase activity; molecular_function} {GO:0009401; phosphoenolpyruvate-dependent sugar phosphotransferase system; biological_process} {GO:0016020; membrane; cellular_component}	NA	NA	NA	NA	NA	NA	NA	99.8	0.0e+00	protein-N(PI)-phosphohistidine-sugar phosphotransferase activity	44.5	4.4e-155	PTS system beta-glucoside-specific EIIBCA component OS=Halalkalibacterium halodurans (strain ATCC BAA-125 / DSM 18197 / FERM 7344 / JCM 9153 / C-125) OX=272558 GN=bglP PE=3 SV=1
Scaffold1	829891	830577	Gene	GME966_g	1	{GO:0003824; catalytic activity; molecular_function}	NA	NA	NA	NA	NA	NA	NA	99.1	1.9e-127	Phosphoglycerate mutase	NA	NA	NA
Scaffold1	830820	832312	Repeat:RepeatMasker:Transposon	SC.FOSU-QQT_TE0054	NA	NA	NA	NA	NA	NA	NA	NA	NA	NA	NA	NA	NA	NA	NA
Scaffold1	832992	833432	Gene	GME967_g	1	{GO:0003677; DNA binding; molecular_function}	NA	NA	NA	NA	NA	NA	NA	100	2.5e-72	Helix-turn-helix domain	NA	NA	NA
Scaffold1	833556	834017	Gene	GME968_g	NA	NA	NA	NA	NA	NA	NA	NA	NA	NA	NA	NA	NA	NA	NA
Scaffold1	834306	839292	Gene	GME969_g	2	{GO:0000166; nucleotide binding; molecular_function} {GO:0016021; ; }	NA	NA	NA	NA	NA	NA	NA	99.8	0.0e+00	ATPase, P-type transporting, HAD superfamily, subfamily IC	46.5	8.1e-217	Calcium-transporting ATPase 1 OS=Bacillus cereus (strain ATCC 10987 / NRS 248) OX=222523 GN=BCE_0519 PE=1 SV=1
Scaffold1	839376	843434	Gene	GME970_g	NA	NA	NA	NA	NA	NA	NA	NA	NA	99.8	0.0e+00	chondroitin AC lyase activity	NA	NA	NA
Scaffold1	841591	841627	Repeat:RepeatMasker:Transposon	SC.FOSU-QQT_TE0066	NA	NA	NA	NA	NA	NA	NA	NA	NA	NA	NA	NA	NA	NA	NA
Scaffold1	843493	844770	Gene	GME971_g	NA	NA	NA	NA	NA	NA	NA	NA	NA	100	7.3e-242	transcriptional antiterminator	NA	NA	NA
Scaffold1	846187	847137	Gene	GME972_g	NA	NA	NA	NA	NA	NA	NA	NA	NA	99.4	2.1e-169	permease	40.9	6.5e-62	Putative transport protein YubA OS=Bacillus subtilis (strain 168) OX=224308 GN=yubA PE=3 SV=1
Scaffold1	847569	848699	Gene	GME973_g	3	{GO:0003871; 5-methyltetrahydropteroyltriglutamate-homocysteine S-methyltransferase activity; molecular_function} {GO:0008270; zinc ion binding; molecular_function} {GO:0009086; methionine biosynthetic process; biological_process}	NA	NA	NA	NA	NA	NA	NA	98.7	5.1e-215	MeTHIonine synthase	53.3	3.8e-109	Uncharacterized protein YxjG OS=Bacillus subtilis (strain 168) OX=224308 GN=yxjG PE=4 SV=3
Scaffold1	848779	850032	Gene	GME974_g	4	{GO:0003677; DNA binding; molecular_function} {GO:0003700; DNA-binding transcription factor activity; molecular_function} {GO:0006355; regulation of DNA-templated transcription; biological_process} {GO:0043565; sequence-specific DNA binding; molecular_function}	NA	NA	NA	NA	NA	NA	NA	96.9	2.3e-141	Cupin 2, conserved barrel domain protein	42.2	8.0e-54	Uncharacterized HTH-type transcriptional regulator YbfI OS=Bacillus subtilis (strain 168) OX=224308 GN=ybfI PE=4 SV=1
Scaffold1	850180	856452	Gene	GME975_g	6	{GO:0004619; phosphoglycerate mutase activity; molecular_function} {GO:0006096; glycolytic process; biological_process} {GO:0016020; membrane; cellular_component} {GO:0016868; intramolecular phosphotransferase activity; molecular_function} {GO:0022857; transmembrane transporter activity; molecular_function} {GO:0055085; transmembrane transport; biological_process}	NA	NA	NA	NA	NA	NA	NA	NA	NA	NA	NA	NA	NA
Scaffold1	851431	851550	Repeat:RepeatMasker:Transposon	SC.FOSU-QQT_TE0055	NA	NA	NA	NA	NA	NA	NA	NA	NA	NA	NA	NA	NA	NA	NA
Scaffold1	853450	853565	Repeat:RepeatMasker:Transposon	SC.FOSU-QQT_TE0056	NA	NA	NA	NA	NA	NA	NA	NA	NA	NA	NA	NA	NA	NA	NA
Scaffold1	853552	853688	Repeat:RepeatMasker:Transposon	SC.FOSU-QQT_TE0057	NA	NA	NA	NA	NA	NA	NA	NA	NA	NA	NA	NA	NA	NA	NA
Scaffold1	855879	855927	Repeat:RepeatMasker:Transposon	SC.FOSU-QQT_TE0067	NA	NA	NA	NA	NA	NA	NA	NA	NA	NA	NA	NA	NA	NA	NA
Scaffold1	857178	859508	Gene	GME976_g	NA	NA	NA	NA	NA	NA	NA	NA	NA	99.1	2.5e-309	Leucine-rich repeat (LRR) protein	NA	NA	NA
Scaffold1	859515	860140	Repeat:TRF:TandemRepeat	SC.FOSU-QQT_TR0032	NA	NA	NA	NA	NA	NA	NA	NA	NA	NA	NA	NA	NA	NA	NA
Scaffold1	859515	860140	Repeat:TRF:TandemRepeat	SC.FOSU-QQT_TR0032	NA	NA	NA	NA	NA	NA	NA	NA	NA	NA	NA	NA	NA	NA	NA
Scaffold1	859520	859654	Repeat:RepeatMasker:Transposon	SC.FOSU-QQT_TE0058	NA	NA	NA	NA	NA	NA	NA	NA	NA	NA	NA	NA	NA	NA	NA
Scaffold1	859641	859775	Repeat:RepeatMasker:Transposon	SC.FOSU-QQT_TE0059	NA	NA	NA	NA	NA	NA	NA	NA	NA	NA	NA	NA	NA	NA	NA
Scaffold1	859762	859897	Repeat:RepeatMasker:Transposon	SC.FOSU-QQT_TE0060	NA	NA	NA	NA	NA	NA	NA	NA	NA	NA	NA	NA	NA	NA	NA
Scaffold1	859884	860018	Repeat:RepeatMasker:Transposon	SC.FOSU-QQT_TE0061	NA	NA	NA	NA	NA	NA	NA	NA	NA	NA	NA	NA	NA	NA	NA
Scaffold1	860005	860140	Repeat:RepeatMasker:Transposon	SC.FOSU-QQT_TE0062	NA	NA	NA	NA	NA	NA	NA	NA	NA	NA	NA	NA	NA	NA	NA
Scaffold1	860157	865539	Gene	GME977_g	NA	NA	NA	NA	NA	NA	NA	NA	NA	NA	NA	NA	NA	NA	NA
Scaffold1	863217	863249	Repeat:TRF:TandemRepeat	SC.FOSU-QQT_TR0033	NA	NA	NA	NA	NA	NA	NA	NA	NA	NA	NA	NA	NA	NA	NA
Scaffold1	865680	866237	Gene	GME978_g	NA	NA	NA	NA	NA	NA	NA	NA	NA	98.4	5.6e-98	lipolytic protein G-D-S-L family	NA	NA	NA
Scaffold1	866406	866966	Gene	GME979_g	1	{GO:0016790; thiolester hydrolase activity; molecular_function}	NA	NA	NA	NA	NA	NA	NA	100	2.9e-102	acyl-coa hydrolase	54.1	4.8e-41	Uncharacterized acyl-CoA thioester hydrolase YkhA OS=Bacillus subtilis (strain 168) OX=224308 GN=ykhA PE=3 SV=2
Scaffold1	866987	868450	Gene	GME980_g	4	{GO:0006508; proteolysis; biological_process} {GO:0008080; N-acetyltransferase activity; molecular_function} {GO:0008236; serine-type peptidase activity; molecular_function} {GO:0016747; acyltransferase activity, transferring groups other than amino-acyl groups; molecular_function}	NA	NA	NA	NA	NA	NA	NA	99.2	2.0e-136	PFAM GCN5-related N-acetyltransferase	NA	NA	NA
Scaffold1	868474	869472	Gene	GME981_g	1	{GO:0016491; oxidoreductase activity; molecular_function}	NA	NA	NA	NA	NA	NA	NA	98.5	1.2e-180	quinone oxidoreductase	47.7	2.0e-85	Putative quinone oxidoreductase YhfP OS=Bacillus subtilis (strain 168) OX=224308 GN=yhfP PE=1 SV=1
Scaffold1	869736	873833	Gene	GME982_g	11	{GO:0003824; catalytic activity; molecular_function} {GO:0004163; diphosphomevalonate decarboxylase activity; molecular_function} {GO:0004452; isopentenyl-diphosphate delta-isomerase activity; molecular_function} {GO:0004496; mevalonate kinase activity; molecular_function} {GO:0005524; ATP binding; molecular_function} {GO:0005737; cytoplasm; cellular_component} {GO:0005829; cytosol; cellular_comp…	NA	NA	NA	NA	NA	NA	NA	49.1	1.1e-184	FMN binding	NA	NA	NA
Scaffold1	874217	875140	Gene	GME983_g	4	{GO:0004594; pantothenate kinase activity; molecular_function} {GO:0005524; ATP binding; molecular_function} {GO:0015937; coenzyme A biosynthetic process; biological_process} {GO:0016301; kinase activity; molecular_function}	NA	NA	NA	NA	NA	NA	NA	99.7	4.0e-173	(Pantothenic acid kinase))	66.4	4.1e-122	Pantothenate kinase OS=Enterococcus faecalis (strain ATCC 700802 / V583) OX=226185 GN=coaA PE=3 SV=1
Scaffold1	875273	876811	Gene	GME984_g	5	{GO:0003922; GMP synthase (glutamine-hydrolyzing) activity; molecular_function} {GO:0005524; ATP binding; molecular_function} {GO:0006164; purine nucleotide biosynthetic process; biological_process} {GO:0006177; GMP biosynthetic process; biological_process} {GO:0016462; pyrophosphatase activity; molecular_function}	53.7	1.8e-148	GMP synthase (glutamine-hydrolysing)	52.9	1.6e-143	GMP synthase	Nucleotide transport and metabolism ;	92	1.5e-278	GMP synthase (glutamine-hydrolyzing) activity	81.2	1.1e-244	GMP synthase [glutamine-hydrolyzing] OS=Enterococcus faecalis (strain ATCC 700802 / V583) OX=226185 GN=guaA PE=3 SV=1
Scaffold1	876797	876959	sRNA	SC.FOSU-QQT_sRNA_000068	NA	NA	NA	NA	NA	NA	NA	NA	NA	NA	NA	NA	NA	NA	NA
Scaffold1	877001	877390	Gene	GME985_g	NA	NA	NA	NA	NA	NA	NA	NA	NA	NA	NA	NA	NA	NA	NA
Scaffold1	877602	878600	Gene	GME986_g	NA	NA	NA	NA	NA	NA	NA	NA	NA	NA	NA	NA	NA	NA	NA
Scaffold1	878735	884319	Gene	GME987_g	2	{GO:0005515; protein binding; molecular_function} {GO:0007165; signal transduction; biological_process}	NA	NA	NA	NA	NA	NA	NA	NA	NA	NA	NA	NA	NA
Scaffold1	885557	885949	Gene	GME988_g	NA	NA	NA	NA	NA	NA	NA	NA	NA	NA	NA	NA	NA	NA	NA
Scaffold1	886035	886796	Gene	GME989_g	4	{GO:0003677; DNA binding; molecular_function} {GO:0003700; DNA-binding transcription factor activity; molecular_function} {GO:0006355; regulation of DNA-templated transcription; biological_process} {GO:0043565; sequence-specific DNA binding; molecular_function}	NA	NA	NA	NA	NA	NA	NA	100	3.3e-141	helix_turn_helix, arabinose operon control protein	NA	NA	NA
Scaffold1	886846	887217	Gene	GME990_g	NA	NA	NA	NA	NA	NA	NA	NA	NA	99.2	6.9e-60	lactoylglutathione lyase activity	NA	NA	NA
Scaffold1	887775	888131	Gene	GME991_g	NA	NA	NA	NA	NA	NA	NA	NA	NA	NA	NA	NA	NA	NA	NA
Scaffold1	888942	889475	Gene	GME992_g	3	{GO:0008703; 5-amino-6-(5-phosphoribosylamino)uracil reductase activity; molecular_function} {GO:0009231; riboflavin biosynthetic process; biological_process} {GO:0055114; ; }	NA	NA	NA	NA	NA	NA	NA	100	1.3e-96	Key enzyme in folate metabolism. Catalyzes an essential reaction for de novo glycine and purine synthesis, and for DNA precursor synthesis	41.7	2.2e-27	Uncharacterized protein YwjB OS=Bacillus subtilis (strain 168) OX=224308 GN=ywjB PE=4 SV=1
Scaffold1	889587	890219	Gene	GME993_g	NA	NA	NA	NA	NA	NA	NA	NA	NA	NA	NA	NA	NA	NA	NA
Scaffold1	890929	891492	Gene	GME994_g	NA	NA	NA	NA	NA	NA	NA	NA	NA	99.5	1.9e-101	cyclic nucleotide-binding	NA	NA	NA
Scaffold1	891556	892143	Gene	GME995_g	NA	NA	NA	NA	NA	NA	NA	NA	NA	100	3.4e-109	NADPH-quinone reductase (modulator of drug activity B)	NA	NA	NA
Scaffold1	892319	893475	Gene	GME996_g	3	{GO:0004071; aspartate-ammonia ligase activity; molecular_function} {GO:0005737; cytoplasm; cellular_component} {GO:0006529; asparagine biosynthetic process; biological_process}	NA	NA	NA	NA	NA	NA	NA	99.7	7.5e-184	aspartate--ammonia ligase	56.4	1.1e-102	Aspartate--ammonia ligase OS=Clostridium tetani (strain Massachusetts / E88) OX=212717 GN=asnA PE=3 SV=1
Scaffold1	892922	892968	Repeat:RepeatMasker:Transposon	SC.FOSU-QQT_TE0068	NA	NA	NA	NA	NA	NA	NA	NA	NA	NA	NA	NA	NA	NA	NA
Scaffold1	893647	894621	Gene	GME997_g	NA	NA	NA	NA	NA	NA	NA	NA	NA	99.4	1.2e-188	Linear amide C-N hydrolase, choloylglycine hydrolase family protein	63.9	1.3e-121	Conjugated bile acid hydrolase OS=Lactiplantibacillus plantarum (strain ATCC BAA-793 / NCIMB 8826 / WCFS1) OX=220668 GN=cbh PE=1 SV=4
Scaffold1	894650	895276	Gene	GME998_g	NA	NA	NA	NA	NA	NA	NA	NA	NA	96.5	9.1e-105	DNA alkylation repair enzyme	NA	NA	NA
Scaffold1	895582	896019	Gene	GME999_g	1	{GO:0003677; DNA binding; molecular_function}	NA	NA	NA	NA	NA	NA	NA	100	5.8e-74	DNA-binding helix-turn-helix protein	NA	NA	NA
Scaffold1	896054	896383	Gene	GME1000_g	NA	NA	NA	NA	NA	NA	NA	NA	NA	NA	NA	NA	NA	NA	NA
Scaffold1	896510	897724	Gene	GME1001_g	4	{GO:0005247; voltage-gated chloride channel activity; molecular_function} {GO:0006821; chloride transport; biological_process} {GO:0016020; membrane; cellular_component} {GO:0055085; transmembrane transport; biological_process}	NA	NA	NA	NA	NA	NA	NA	99	2.6e-228	chloride channel	NA	NA	NA
Scaffold1	897807	900723	Gene	GME1002_g	5	{GO:0005524; ATP binding; molecular_function} {GO:0006355; regulation of DNA-templated transcription; biological_process} {GO:0008134; transcription factor binding; molecular_function} {GO:0009401; phosphoenolpyruvate-dependent sugar phosphotransferase system; biological_process} {GO:0016021; ; }	NA	NA	NA	NA	NA	NA	NA	62.8	0.0e+00	PFAM sigma-54 factor interaction domain-containing protein	NA	NA	NA
Scaffold1	900975	903979	Gene	GME1003_g	6	{GO:0004725; protein tyrosine phosphatase activity; molecular_function} {GO:0008982; protein-N(PI)-phosphohistidine-sugar phosphotransferase activity; molecular_function} {GO:0009401; phosphoenolpyruvate-dependent sugar phosphotransferase system; biological_process} {GO:0016020; membrane; cellular_component} {GO:0016021; ; } {GO:0016311; dephosphorylation; biological_process}	NA	NA	NA	NA	NA	NA	NA	75.4	2.3e-179	The phosphoenolpyruvate-dependent sugar phosphotransferase system (PTS), a major carbohydrate active - transport system, catalyzes the phosphorylation of incoming sugar substrates concomitant with their translocation across the cell membrane	NA	NA	NA
Scaffold1	904081	904818	Gene	GME1004_g	1	{GO:0003677; DNA binding; molecular_function}	NA	NA	NA	NA	NA	NA	NA	88.2	2.4e-120	Helix-turn-helix domain	NA	NA	NA
Scaffold1	905251	906426	Gene	GME1005_g	2	{GO:0005887; ; } {GO:0055085; transmembrane transport; biological_process}	NA	NA	NA	NA	NA	NA	NA	100	4.0e-218	Major facilitator Superfamily	NA	NA	NA
Scaffold1	906644	908163	Gene	GME1006_g	1	{GO:0005515; protein binding; molecular_function}	NA	NA	NA	NA	NA	NA	NA	91.3	4.7e-165	Glyoxalase/Bleomycin resistance protein/Dioxygenase superfamily	NA	NA	NA
Scaffold1	907915	907965	Repeat:RepeatMasker:Transposon	SC.FOSU-QQT_TE0069	NA	NA	NA	NA	NA	NA	NA	NA	NA	NA	NA	NA	NA	NA	NA
Scaffold1	908206	908784	Gene	GME1007_g	NA	NA	NA	NA	NA	NA	NA	NA	NA	96.4	3.5e-103	carboxylic ester hydrolase activity	NA	NA	NA
Scaffold1	908809	916432	Gene	GME1008_g	15	{GO:0003677; DNA binding; molecular_function} {GO:0004747; ribokinase activity; molecular_function} {GO:0005524; ATP binding; molecular_function} {GO:0005996; monosaccharide metabolic process; biological_process} {GO:0006014; D-ribose metabolic process; biological_process} {GO:0006355; regulation of DNA-templated transcription; biological_process} {GO:0016020; membrane; cellular_component} {GO:00…	NA	NA	NA	NA	NA	NA	NA	NA	NA	NA	NA	NA	NA
Scaffold1	913120	913173	Repeat:RepeatMasker:Transposon	SC.FOSU-QQT_TE0063	NA	NA	NA	NA	NA	NA	NA	NA	NA	NA	NA	NA	NA	NA	NA
Scaffold1	916517	917104	Gene	GME1009_g	NA	NA	NA	NA	NA	NA	NA	NA	NA	NA	NA	NA	NA	NA	NA
Scaffold1	917489	919651	Gene	GME1010_g	5	{GO:0003677; DNA binding; molecular_function} {GO:0006355; regulation of DNA-templated transcription; biological_process} {GO:0008080; N-acetyltransferase activity; molecular_function} {GO:0016491; oxidoreductase activity; molecular_function} {GO:0055114; ; }	NA	NA	NA	NA	NA	NA	NA	74.7	1.5e-118	L-ascorbic acid biosynthetic process	48.8	4.8e-64	Glyoxal reductase OS=Bacillus subtilis (strain 168) OX=224308 GN=yvgN PE=1 SV=1
Scaffold1	919790	920368	Gene	GME1011_g	1	{GO:0003824; catalytic activity; molecular_function}	NA	NA	NA	NA	NA	NA	NA	69.1	3.4e-74	Phosphoglycerate mutase family	NA	NA	NA
Scaffold1	920456	921337	Gene	GME1012_g	2	{GO:0003700; DNA-binding transcription factor activity; molecular_function} {GO:0006355; regulation of DNA-templated transcription; biological_process}	NA	NA	NA	NA	NA	NA	NA	99.3	6.5e-165	Transcriptional regulator	NA	NA	NA
Scaffold1	921533	926659	Gene	GME1013_g	12	{GO:0003824; catalytic activity; molecular_function} {GO:0003855; 3-dehydroquinate dehydratase activity; molecular_function} {GO:0004764; shikimate 3-dehydrogenase (NADP+) activity; molecular_function} {GO:0005887; ; } {GO:0010181; FMN binding; molecular_function} {GO:0016021; ; } {GO:0016491; oxidoreductase activity; molecular_function} {GO:0019632; shikimate metabolic process; biological_proces…	NA	NA	NA	NA	NA	NA	NA	98.5	0.0e+00	NADH flavin oxidoreductase NADH oxidase	NA	NA	NA
Scaffold1	926715	927944	Gene	GME1014_g	4	{GO:0005887; ; } {GO:0016021; ; } {GO:0022857; transmembrane transporter activity; molecular_function} {GO:0055085; transmembrane transport; biological_process}	NA	NA	NA	NA	NA	NA	NA	79.2	1.4e-168	Major facilitator Superfamily	NA	NA	NA
Scaffold1	928580	929002	Gene	GME1015_g	2	{GO:0008929; methylglyoxal synthase activity; molecular_function} {GO:0019242; methylglyoxal biosynthetic process; biological_process}	NA	NA	NA	NA	NA	NA	NA	100	1.1e-72	Methylglyoxal synthase	79.9	5.2e-56	Methylglyoxal synthase OS=Listeria welshimeri serovar 6b (strain ATCC 35897 / DSM 20650 / CIP 8149 / NCTC 11857 / SLCC 5334 / V8) OX=386043 GN=mgsA PE=3 SV=1
Scaffold1	929051	929893	Gene	GME1016_g	NA	NA	NA	NA	NA	NA	NA	NA	NA	98.6	6.7e-151	Belongs to the NlpA lipoprotein family	41.2	4.7e-48	D-methionine-binding lipoprotein MetQ OS=Salmonella typhi OX=90370 GN=metQ PE=3 SV=1
Scaffold1	929956	930636	Gene	GME1017_g	2	{GO:0016020; membrane; cellular_component} {GO:0055085; transmembrane transport; biological_process}	NA	NA	NA	NA	NA	NA	NA	100	1.9e-119	ABC transporter (Permease	47.9	3.4e-49	Methionine import system permease protein MetP OS=Bacillus subtilis (strain 168) OX=224308 GN=metP PE=1 SV=1
Scaffold1	930659	931735	Gene	GME1018_g	4	{GO:0005524; ATP binding; molecular_function} {GO:0015821; methionine transport; biological_process} {GO:0016887; ATP hydrolysis activity; molecular_function} {GO:0042626; ATPase-coupled transmembrane transporter activity; molecular_function}	NA	NA	NA	NA	NA	NA	NA	100	4.3e-195	Part of the ABC transporter complex MetNIQ involved in methionine import. Responsible for energy coupling to the transport system	65.5	3.2e-126	Methionine import ATP-binding protein MetN 1 OS=Enterococcus faecalis (strain ATCC 700802 / V583) OX=226185 GN=metN1 PE=3 SV=1
Scaffold1	931220	931314	Repeat:RepeatMasker:Transposon	SC.FOSU-QQT_TE0064	NA	NA	NA	NA	NA	NA	NA	NA	NA	NA	NA	NA	NA	NA	NA
Scaffold1	931750	931884	Repeat:RepeatMasker:Transposon	SC.FOSU-QQT_TE0065	NA	NA	NA	NA	NA	NA	NA	NA	NA	NA	NA	NA	NA	NA	NA
Scaffold1	932869	933912	Gene	GME1019_g	4	{GO:0003700; DNA-binding transcription factor activity; molecular_function} {GO:0006355; regulation of DNA-templated transcription; biological_process} {GO:0022857; transmembrane transporter activity; molecular_function} {GO:0043565; sequence-specific DNA binding; molecular_function}	NA	NA	NA	NA	NA	NA	NA	87.8	4.1e-78	Psort location CytoplasmicMembrane, score	NA	NA	NA
Scaffold1	934739	936160	Gene	GME1020_g	3	{GO:0016020; membrane; cellular_component} {GO:0022857; transmembrane transporter activity; molecular_function} {GO:0055085; transmembrane transport; biological_process}	NA	NA	NA	NA	NA	NA	NA	100	9.5e-267	amino acid	NA	NA	NA
Scaffold1	936228	938087	Gene	GME1021_g	3	{GO:0016831; carboxy-lyase activity; molecular_function} {GO:0019752; carboxylic acid metabolic process; biological_process} {GO:0030170; pyridoxal phosphate binding; molecular_function}	NA	NA	NA	NA	NA	NA	NA	99.4	0.0e+00	decarboxylase	72.2	1.7e-271	L-tyrosine decarboxylase OS=Enterococcus faecalis (strain EnGen0310 / MMH594) OX=1158653 GN=tyrDC PE=1 SV=1
Scaffold1	938208	939569	Gene	GME1022_g	2	{GO:0015297; antiporter activity; molecular_function} {GO:0016021; ; }	NA	NA	NA	NA	NA	NA	NA	99.1	5.0e-249	(Na H antiporter))	40.6	9.8e-104	Na(+)/H(+) antiporter NhaC OS=Alkalihalophilus pseudofirmus (strain ATCC BAA-2126 / JCM 17055 / OF4) OX=398511 GN=nhaC PE=3 SV=3
Scaffold1	939817	940392	Gene	GME1023_g	NA	NA	NA	NA	NA	NA	NA	NA	NA	99	1.4e-104	Bacteriocin-protection, YdeI or OmpD-Associated	NA	NA	NA
Scaffold1	940905	941858	Gene	GME1024_g	1	{GO:0016787; hydrolase activity; molecular_function}	NA	NA	NA	NA	NA	NA	NA	98.1	5.5e-178	asparaginase	NA	NA	NA
Scaffold1	941898	944419	Gene	GME1025_g	7	{GO:0003677; DNA binding; molecular_function} {GO:0003700; DNA-binding transcription factor activity; molecular_function} {GO:0006355; regulation of DNA-templated transcription; biological_process} {GO:0008982; protein-N(PI)-phosphohistidine-sugar phosphotransferase activity; molecular_function} {GO:0009401; phosphoenolpyruvate-dependent sugar phosphotransferase system; biological_process} {GO:00…	NA	NA	NA	NA	NA	NA	NA	99.8	2.0e-256	The phosphoenolpyruvate-dependent sugar phosphotransferase system (PTS), a major carbohydrate active - transport system, catalyzes the phosphorylation of incoming sugar substrates concomitant with their translocation across the cell membrane	40.3	2.8e-98	PTS system cellobiose-specific EIIC component OS=Geobacillus stearothermophilus OX=1422 GN=celB PE=3 SV=1
Scaffold1	944473	944949	Gene	GME1026_g	2	{GO:0050485; oxidoreductase activity, acting on X-H and Y-H to form an X-Y bond, with a disulfide as acceptor; molecular_function} {GO:0055114; ; }	NA	NA	NA	NA	NA	NA	NA	99.4	3.2e-86	Selenoprotein B, glycine betaine sarcosine D-proline reductase family	NA	NA	NA
Scaffold1	944977	946284	Gene	GME1027_g	5	{GO:0006508; proteolysis; biological_process} {GO:0008237; metallopeptidase activity; molecular_function} {GO:0008270; zinc ion binding; molecular_function} {GO:0016787; hydrolase activity; molecular_function} {GO:0016805; dipeptidase activity; molecular_function}	NA	NA	NA	NA	NA	NA	NA	98.4	5.3e-248	Catalyzes the hydrolysis of N-succinyl-L,L- diaminopimelic acid (SDAP), forming succinate and LL-2,6- diaminoheptanedioate (DAP), an intermediate involved in the bacterial biosynthesis of lysine and meso-diaminopimelic acid, an essential component of bacterial cell walls	NA	NA	NA
Scaffold1	946335	947051	Gene	GME1028_g	NA	NA	NA	NA	NA	NA	NA	NA	NA	99.6	8.5e-131	Membrane	NA	NA	NA
Scaffold1	947536	947982	Gene	GME1029_g	1	{GO:0016787; hydrolase activity; molecular_function}	NA	NA	NA	NA	NA	NA	NA	100	1.1e-83	nUDIX hydrolase	NA	NA	NA
Scaffold1	948021	948458	Gene	GME1030_g	1	{GO:0006979; response to oxidative stress; biological_process}	NA	NA	NA	NA	NA	NA	NA	100	2.1e-76	redox protein regulator of disulfide bond formation	47.9	2.4e-32	Organic hydroperoxide resistance protein-like 2 OS=Staphylococcus epidermidis (strain ATCC 35984 / RP62A) OX=176279 GN=SERP2265 PE=3 SV=1
Scaffold1	949006	952077	Gene	GME1031_g	5	{GO:0006464; ; } {GO:0009107; lipoate biosynthetic process; biological_process} {GO:0009249; protein lipoylation; biological_process} {GO:0016415; octanoyltransferase activity; molecular_function} {GO:0016787; hydrolase activity; molecular_function}	NA	NA	NA	NA	NA	NA	NA	98.6	2.2e-238	COG1078 HD superfamily phosphohydrolases	54.8	2.4e-112	Uncharacterized protein YwfO OS=Bacillus subtilis (strain 168) OX=224308 GN=ywfO PE=4 SV=2
Scaffold1	949481	949554	Repeat:RepeatMasker:Transposon	SC.FOSU-QQT_TE0070	NA	NA	NA	NA	NA	NA	NA	NA	NA	NA	NA	NA	NA	NA	NA
Scaffold1	952342	956519	Gene	GME1032_g	5	{GO:0003824; catalytic activity; molecular_function} {GO:0006351; DNA-templated transcription; biological_process} {GO:0006355; regulation of DNA-templated transcription; biological_process} {GO:0016624; oxidoreductase activity, acting on the aldehyde or oxo group of donors, disulfide as acceptor; molecular_function} {GO:0030246; carbohydrate binding; molecular_function}	NA	NA	NA	NA	NA	NA	NA	49.6	3.2e-168	Transketolase, pyrimidine binding domain	NA	NA	NA
Scaffold1	954353	954434	Repeat:RepeatMasker:Transposon	SC.FOSU-QQT_TE0066	NA	NA	NA	NA	NA	NA	NA	NA	NA	NA	NA	NA	NA	NA	NA
Scaffold1	956867	958462	Gene	GME1033_g	3	{GO:0003883; CTP synthase activity; molecular_function} {GO:0006221; pyrimidine nucleotide biosynthetic process; biological_process} {GO:0006241; CTP biosynthetic process; biological_process}	47.5	5.6e-137	CTP synthase	50	9.0e-145	CTP synthase (UTP-ammonia lyase)	Nucleotide transport and metabolism ;	93.4	5.4e-287	Catalyzes the ATP-dependent amination of UTP to CTP with either L-glutamine or ammonia as the source of nitrogen. Regulates intracellular CTP levels through interactions with the four ribonucleotide triphosphates	84.9	2.2e-264	CTP synthase OS=Enterococcus faecalis (strain ATCC 700802 / V583) OX=226185 GN=pyrG PE=3 SV=1
Scaffold1	958720	961701	Gene	GME1034_g	12	{GO:0003676; nucleic acid binding; molecular_function} {GO:0003723; RNA binding; molecular_function} {GO:0003735; structural constituent of ribosome; molecular_function} {GO:0003824; catalytic activity; molecular_function} {GO:0005524; ATP binding; molecular_function} {GO:0005840; ribosome; cellular_component} {GO:0006353; DNA-templated transcription termination; biological_process} {GO:0006412; …	NA	NA	NA	NA	NA	NA	NA	95.5	2.9e-227	Facilitates transcription termination by a mechanism that involves Rho binding to the nascent RNA, activation of Rho's RNA-dependent ATPase activity, and release of the mRNA from the DNA template	76.7	3.4e-180	UDP-N-acetylglucosamine 1-carboxyvinyltransferase 1 OS=Enterococcus faecalis (strain ATCC 700802 / V583) OX=226185 GN=murA1 PE=3 SV=1
Scaffold1	960351	960415	Repeat:RepeatMasker:Transposon	SC.FOSU-QQT_TE0071	NA	NA	NA	NA	NA	NA	NA	NA	NA	NA	NA	NA	NA	NA	NA
Scaffold1	960506	960580	Repeat:RepeatMasker:Transposon	SC.FOSU-QQT_TE0072	NA	NA	NA	NA	NA	NA	NA	NA	NA	NA	NA	NA	NA	NA	NA
Scaffold1	961806	962768	Gene	GME1035_g	1	{GO:0003676; nucleic acid binding; molecular_function}	NA	NA	NA	NA	NA	NA	NA	98.8	6.2e-177	DNA polymerase III is a complex, multichain enzyme responsible for most of the replicative synthesis in bacteria. The epsilon subunit contain the editing function and is a proofreading 3'-5' exonuclease	NA	NA	NA
Scaffold1	962820	962859	Repeat:TRF:TandemRepeat	SC.FOSU-QQT_TR0034	NA	NA	NA	NA	NA	NA	NA	NA	NA	NA	NA	NA	NA	NA	NA
Scaffold1	962924	963223	Gene	GME1036_g	NA	NA	NA	NA	NA	NA	NA	NA	NA	NA	NA	NA	NA	NA	NA
Scaffold1	963387	963704	Gene	GME1037_g	NA	NA	NA	NA	NA	NA	NA	NA	NA	NA	NA	NA	NA	NA	NA
Scaffold1	963825	964802	Gene	GME1038_g	3	{GO:0003824; catalytic activity; molecular_function} {GO:0005975; carbohydrate metabolic process; biological_process} {GO:0016810; hydrolase activity, acting on carbon-nitrogen (but not peptide) bonds; molecular_function}	NA	NA	NA	NA	NA	NA	NA	98.8	2.2e-185	Polysaccharide deacetylase	44.5	4.5e-42	Peptidoglycan-N-acetylmuramic acid deacetylase PdaC OS=Bacillus subtilis (strain 168) OX=224308 GN=pdaC PE=1 SV=1
Scaffold1	965407	966981	Gene	GME1039_g	5	{GO:0005515; protein binding; molecular_function} {GO:0005524; ATP binding; molecular_function} {GO:0005737; cytoplasm; cellular_component} {GO:0008716; D-alanine-D-alanine ligase activity; molecular_function} {GO:0046872; metal ion binding; molecular_function}	NA	NA	NA	NA	NA	NA	NA	98.2	6.7e-183	Belongs to the D-alanine--D-alanine ligase family	48.8	2.2e-85	D-alanine--D-alanine ligase OS=Oceanobacillus iheyensis (strain DSM 14371 / CIP 107618 / JCM 11309 / KCTC 3954 / HTE831) OX=221109 GN=ddl PE=3 SV=1
Scaffold1	967073	967853	Gene	GME1040_g	NA	NA	NA	NA	NA	NA	NA	NA	NA	99.4	4.3e-81	Siphovirus Gp157	NA	NA	NA
Scaffold1	967933	968658	Gene	GME1041_g	NA	NA	NA	NA	NA	NA	NA	NA	NA	98.8	9.5e-130	Transcriptional regulator	NA	NA	NA
Scaffold1	968716	969102	Gene	GME1042_g	NA	NA	NA	NA	NA	NA	NA	NA	NA	97.7	2.5e-68	Transcriptional regulator	NA	NA	NA
Scaffold1	969320	969691	Gene	GME1043_g	NA	NA	NA	NA	NA	NA	NA	NA	NA	100	1.2e-64	Protein conserved in bacteria	NA	NA	NA
Scaffold1	969832	970212	Gene	GME1044_g	NA	NA	NA	NA	NA	NA	NA	NA	NA	100	5.4e-68	Glyoxalase/Bleomycin resistance protein/Dioxygenase superfamily	NA	NA	NA
Scaffold1	970367	971719	Gene	GME1045_g	9	{GO:0004362; glutathione-disulfide reductase (NADP) activity; molecular_function} {GO:0006749; glutathione metabolic process; biological_process} {GO:0009055; electron transfer activity; molecular_function} {GO:0016491; oxidoreductase activity; molecular_function} {GO:0016668; oxidoreductase activity, acting on a sulfur group of donors, NAD(P) as acceptor; molecular_function} {GO:0045454; cell re…	50.6	5.1e-131	glutathione reductase (NADPH)	57.3	2.1e-139	Pyridine nucleotide-disulphide oxidoreductase	Secondary metabolites biosynthesis, transport and catabolism ;	87.1	4.1e-227	Belongs to the class-I pyridine nucleotide-disulfide oxidoreductase family	71.8	1.5e-189	Glutathione reductase OS=Escherichia coli (strain K12) OX=83333 GN=gor PE=1 SV=1
Scaffold1	971785	972348	Gene	GME1046_g	NA	NA	NA	NA	NA	NA	NA	NA	NA	98.9	2.5e-101	Belongs to the LOG family	47.3	4.0e-43	LOG family protein YvdD OS=Bacillus subtilis (strain 168) OX=224308 GN=yvdD PE=1 SV=1
Scaffold1	971932	972057	Repeat:RepeatMasker:Transposon	SC.FOSU-QQT_TE0073	NA	NA	NA	NA	NA	NA	NA	NA	NA	NA	NA	NA	NA	NA	NA
Scaffold1	972365	972498	Repeat:RepeatMasker:Transposon	SC.FOSU-QQT_TE0067	NA	NA	NA	NA	NA	NA	NA	NA	NA	NA	NA	NA	NA	NA	NA
Scaffold1	972471	972748	Repeat:TRF:TandemRepeat	SC.FOSU-QQT_TR0035	NA	NA	NA	NA	NA	NA	NA	NA	NA	NA	NA	NA	NA	NA	NA
Scaffold1	972485	972621	Repeat:RepeatMasker:Transposon	SC.FOSU-QQT_TE0068	NA	NA	NA	NA	NA	NA	NA	NA	NA	NA	NA	NA	NA	NA	NA
Scaffold1	972608	972743	Repeat:RepeatMasker:Transposon	SC.FOSU-QQT_TE0069	NA	NA	NA	NA	NA	NA	NA	NA	NA	NA	NA	NA	NA	NA	NA
Scaffold1	972825	973997	Gene	GME1047_g	4	{GO:0003677; DNA binding; molecular_function} {GO:0003700; DNA-binding transcription factor activity; molecular_function} {GO:0006355; regulation of DNA-templated transcription; biological_process} {GO:0043565; sequence-specific DNA binding; molecular_function}	NA	NA	NA	NA	NA	NA	NA	99.7	5.9e-222	Transcriptional regulator (AraC family)	NA	NA	NA
Scaffold1	974126	975097	Gene	GME1048_g	2	{GO:0003824; catalytic activity; molecular_function} {GO:0050662; ; }	NA	NA	NA	NA	NA	NA	NA	100	2.2e-182	ADP-glyceromanno-heptose 6-epimerase activity	NA	NA	NA
Scaffold1	975320	985623	Gene	GME1049_g	25	{GO:0003677; DNA binding; molecular_function} {GO:0003700; DNA-binding transcription factor activity; molecular_function} {GO:0003824; catalytic activity; molecular_function} {GO:0004126; cytidine deaminase activity; molecular_function} {GO:0004139; deoxyribose-phosphate aldolase activity; molecular_function} {GO:0005524; ATP binding; molecular_function} {GO:0005737; cytoplasm; cellular_component…	NA	NA	NA	NA	NA	NA	NA	NA	NA	NA	NA	NA	NA
Scaffold1	977449	977577	Repeat:RepeatMasker:Transposon	SC.FOSU-QQT_TE0070	NA	NA	NA	NA	NA	NA	NA	NA	NA	NA	NA	NA	NA	NA	NA
Scaffold1	985697	986707	Gene	GME1050_g	3	{GO:0016020; membrane; cellular_component} {GO:0022857; transmembrane transporter activity; molecular_function} {GO:0055085; transmembrane transport; biological_process}	NA	NA	NA	NA	NA	NA	NA	99.7	5.9e-186	Belongs to the binding-protein-dependent transport system permease family	49.7	2.0e-85	Guanosine ABC transporter permease protein NupP OS=Bacillus subtilis (strain 168) OX=224308 GN=nupP PE=1 SV=1
Scaffold1	986844	987671	Gene	GME1051_g	3	{GO:0016020; membrane; cellular_component} {GO:0022857; transmembrane transporter activity; molecular_function} {GO:0055085; transmembrane transport; biological_process}	NA	NA	NA	NA	NA	NA	NA	100	8.5e-151	Belongs to the binding-protein-dependent transport system permease family	62.2	4.3e-94	Nucleoside ABC transporter permease protein NupC OS=Lactococcus lactis subsp. cremoris (strain MG1363) OX=416870 GN=nupC PE=1 SV=1
Scaffold1	987716	988852	Gene	GME1052_g	7	{GO:0000287; magnesium ion binding; molecular_function} {GO:0003824; catalytic activity; molecular_function} {GO:0005737; cytoplasm; cellular_component} {GO:0008973; phosphopentomutase activity; molecular_function} {GO:0009117; nucleotide metabolic process; biological_process} {GO:0043094; cellular metabolic compound salvage; biological_process} {GO:0046872; metal ion binding; molecular_function}	NA	NA	NA	NA	NA	NA	NA	98.9	5.2e-215	Phosphotransfer between the C1 and C5 carbon atoms of pentose	81.8	5.3e-180	Phosphopentomutase OS=Enterococcus faecalis (strain ATCC 700802 / V583) OX=226185 GN=deoB PE=3 SV=1
Scaffold1	988877	989695	Gene	GME1053_g	5	{GO:0003824; catalytic activity; molecular_function} {GO:0004731; purine-nucleoside phosphorylase activity; molecular_function} {GO:0006139; nucleobase-containing compound metabolic process; biological_process} {GO:0009116; nucleoside metabolic process; biological_process} {GO:0016763; pentosyltransferase activity; molecular_function}	43	3.7e-60	purine-nucleoside phosphorylase	48.4	2.2e-62	Purine nucleoside phosphorylase	Nucleotide transport and metabolism ;	100	7.1e-150	The purine nucleoside phosphorylases catalyze the phosphorolytic breakdown of the N-glycosidic bond in the beta- (deoxy)ribonucleoside molecules, with the formation of the corresponding free purine bases and pentose-1-phosphate	63.5	1.2e-93	Purine nucleoside phosphorylase 1 OS=Geobacillus stearothermophilus OX=1422 GN=punA PE=1 SV=1
Scaffold1	990172	991065	Gene	GME1054_g	2	{GO:0003677; DNA binding; molecular_function} {GO:0005515; protein binding; molecular_function}	NA	NA	NA	NA	NA	NA	NA	100	8.6e-165	Tetratricopeptide repeat	NA	NA	NA
Scaffold1	991193	991810	Gene	GME1055_g	NA	NA	NA	NA	NA	NA	NA	NA	NA	99	1.6e-114	domain protein	48.4	2.7e-45	Probable metallo-hydrolase M6_Spy0554 OS=Streptococcus pyogenes serotype M6 (strain ATCC BAA-946 / MGAS10394) OX=286636 GN=M6_Spy0554 PE=1 SV=1
Scaffold1	992255	992728	Gene	GME1056_g	NA	NA	NA	NA	NA	NA	NA	NA	NA	NA	NA	NA	NA	NA	NA
Scaffold1	992788	992919	Repeat:RepeatMasker:Transposon	SC.FOSU-QQT_TE0071	NA	NA	NA	NA	NA	NA	NA	NA	NA	NA	NA	NA	NA	NA	NA
Scaffold1	992936	993772	Gene	GME1057_g	NA	NA	NA	NA	NA	NA	NA	NA	NA	97.8	3.5e-160	Protein conserved in bacteria	NA	NA	NA
Scaffold1	994634	997356	Gene	GME1058_g	6	{GO:0003677; DNA binding; molecular_function} {GO:0005515; protein binding; molecular_function} {GO:0008080; N-acetyltransferase activity; molecular_function} {GO:0022857; transmembrane transporter activity; molecular_function} {GO:0043190; ATP-binding cassette (ABC) transporter complex; cellular_component} {GO:0055085; transmembrane transport; biological_process}	NA	NA	NA	NA	NA	NA	NA	97.8	1.9e-151	Glycine betaine	55.9	2.3e-85	Carnitine transport binding protein OpuCC OS=Listeria monocytogenes serotype 1/2a (strain 10403S) OX=393133 GN=opuCC PE=1 SV=1
Scaffold1	997319	997353	Repeat:TRF:TandemRepeat	SC.FOSU-QQT_TR0036	NA	NA	NA	NA	NA	NA	NA	NA	NA	NA	NA	NA	NA	NA	NA
Scaffold1	997427	998161	Gene	GME1059_g	4	{GO:0004197; cysteine-type endopeptidase activity; molecular_function} {GO:0016020; membrane; cellular_component} {GO:0030176; ; } {GO:0071586; CAAX-box protein processing; biological_process}	NA	NA	NA	NA	NA	NA	NA	99.2	2.7e-132	CAAX protease self-immunity	NA	NA	NA
Scaffold1	998376	999272	Gene	GME1060_g	1	{GO:0003677; DNA binding; molecular_function}	NA	NA	NA	NA	NA	NA	NA	97	2.0e-161	Transcriptional regulator	NA	NA	NA
Scaffold1	999503	999560	Repeat:RepeatMasker:Transposon	SC.FOSU-QQT_TE0074	NA	NA	NA	NA	NA	NA	NA	NA	NA	NA	NA	NA	NA	NA	NA
Scaffold1	999999	1001330	Gene	GME1061_g	4	{GO:0016491; oxidoreductase activity; molecular_function} {GO:0045454; cell redox homeostasis; biological_process} {GO:0050660; flavin adenine dinucleotide binding; molecular_function} {GO:0055114; ; }	NA	NA	NA	NA	NA	NA	NA	97.5	1.7e-246	pyridine nucleotide-disulphide oxidoreductase dimerisation	51.7	1.7e-124	NADH oxidase OS=Lactococcus lactis subsp. cremoris (strain MG1363) OX=416870 GN=noxE PE=1 SV=1
Scaffold1	1001774	1003837	Gene	GME1062_g	2	{GO:0003677; DNA binding; molecular_function} {GO:0005515; protein binding; molecular_function}	NA	NA	NA	NA	NA	NA	NA	54.7	1.4e-79	transcriptional regulators	NA	NA	NA
Scaffold1	1004017	1004388	Gene	GME1063_g	1	{GO:0003677; DNA binding; molecular_function}	NA	NA	NA	NA	NA	NA	NA	100	1.6e-61	Transcriptional	NA	NA	NA
Scaffold1	1004796	1005122	Gene	GME1064_g	1	{GO:0009401; phosphoenolpyruvate-dependent sugar phosphotransferase system; biological_process}	NA	NA	NA	NA	NA	NA	NA	99.1	3.2e-53	Phosphotransferase system cellobiose-specific component IIA	NA	NA	NA
Scaffold1	1005698	1026127	Gene	GME1065_g	5	{GO:0002949; tRNA threonylcarbamoyladenosine modification; biological_process} {GO:0004222; metalloendopeptidase activity; molecular_function} {GO:0006474; N-terminal protein amino acid acetylation; biological_process} {GO:0008080; N-acetyltransferase activity; molecular_function} {GO:0016407; acetyltransferase activity; molecular_function}	NA	NA	NA	NA	NA	NA	NA	NA	NA	NA	NA	NA	NA
Scaffold1	1014371	1014430	Repeat:RepeatMasker:Transposon	SC.FOSU-QQT_TE0075	NA	NA	NA	NA	NA	NA	NA	NA	NA	NA	NA	NA	NA	NA	NA
Scaffold1	1014475	1014541	Repeat:TRF:TandemRepeat	SC.FOSU-QQT_TR0037	NA	NA	NA	NA	NA	NA	NA	NA	NA	NA	NA	NA	NA	NA	NA
Scaffold1	1015136	1015177	Repeat:TRF:TandemRepeat	SC.FOSU-QQT_TR0038	NA	NA	NA	NA	NA	NA	NA	NA	NA	NA	NA	NA	NA	NA	NA
Scaffold1	1015302	1015379	Repeat:TRF:TandemRepeat	SC.FOSU-QQT_TR0041	NA	NA	NA	NA	NA	NA	NA	NA	NA	NA	NA	NA	NA	NA	NA
Scaffold1	1015303	1015372	Repeat:TRF:TandemRepeat	SC.FOSU-QQT_TR0040	NA	NA	NA	NA	NA	NA	NA	NA	NA	NA	NA	NA	NA	NA	NA
Scaffold1	1015319	1015379	Repeat:TRF:TandemRepeat	SC.FOSU-QQT_TR0039	NA	NA	NA	NA	NA	NA	NA	NA	NA	NA	NA	NA	NA	NA	NA
Scaffold1	1026277	1027191	Gene	GME1066_g	NA	NA	NA	NA	NA	NA	NA	NA	NA	100	1.4e-167	TRANSCRIPTIONal	48	3.1e-77	Polyisoprenyl-teichoic acid--peptidoglycan teichoic acid transferase TagU OS=Enterococcus faecalis (strain ATCC 700802 / V583) OX=226185 GN=tagU PE=3 SV=1
Scaffold1	1027246	1029210	Gene	GME1067_g	3	{GO:0003677; DNA binding; molecular_function} {GO:0005524; ATP binding; molecular_function} {GO:0016887; ATP hydrolysis activity; molecular_function}	NA	NA	NA	NA	NA	NA	NA	99.7	0.0e+00	'abc transporter, ATP-binding protein	56.5	6.2e-200	Putative ATP-binding protein YdiF OS=Bacillus subtilis (strain 168) OX=224308 GN=ydiF PE=3 SV=2
Scaffold1	1028558	1028601	Repeat:RepeatMasker:Transposon	SC.FOSU-QQT_TE0076	NA	NA	NA	NA	NA	NA	NA	NA	NA	NA	NA	NA	NA	NA	NA
Scaffold1	1029535	1030188	Gene	GME1068_g	3	{GO:0045892; negative regulation of DNA-templated transcription; biological_process} {GO:0048037; ; } {GO:0051775; response to redox state; biological_process}	NA	NA	NA	NA	NA	NA	NA	100	7.5e-118	Modulates transcription in response to changes in cellular NADH NAD( ) redox state	76.9	1.0e-90	Redox-sensing transcriptional repressor Rex OS=Ligilactobacillus salivarius (strain UCC118) OX=362948 GN=rex PE=3 SV=1
Scaffold1	1030478	1030969	Gene	GME1069_g	4	{GO:0004197; cysteine-type endopeptidase activity; molecular_function} {GO:0016020; membrane; cellular_component} {GO:0030176; ; } {GO:0071586; CAAX-box protein processing; biological_process}	NA	NA	NA	NA	NA	NA	NA	99.4	1.6e-83	CAAX protease self-immunity	NA	NA	NA
Scaffold1	1031100	1031733	Gene	GME1070_g	2	{GO:0005524; ATP binding; molecular_function} {GO:0006457; protein folding; biological_process}	40.9	2.4e-12	chaperonin GroES	41.1	3.0e-12	Mitochondrial chaperonin	Posttranslational modification, protein turnover, chaperones ;	97.9	1.3e-43	Binds to Cpn60 in the presence of Mg-ATP and suppresses the ATPase activity of the latter	71.3	2.7e-33	Co-chaperonin GroES OS=Enterococcus faecalis (strain ATCC 700802 / V583) OX=226185 GN=groES PE=3 SV=2
Scaffold1	1031776	1033407	Gene	GME1071_g	4	{GO:0005524; ATP binding; molecular_function} {GO:0005737; cytoplasm; cellular_component} {GO:0006457; protein folding; biological_process} {GO:0042026; protein refolding; biological_process}	55.5	2.2e-160	chaperonin GroEL	53.4	3.4e-155	Mitochondrial chaperonin, Cpn60/Hsp60p	Posttranslational modification, protein turnover, chaperones ;	97.6	2.2e-291	Prevents misfolding and promotes the refolding and proper assembly of unfolded polypeptides generated under stress conditions	88.4	2.9e-264	Chaperonin GroEL OS=Enterococcus faecalis (strain ATCC 700802 / V583) OX=226185 GN=groEL PE=3 SV=2
Scaffold1	1033610	1034047	Gene	GME1072_g	2	{GO:0051920; peroxiredoxin activity; molecular_function} {GO:0055114; ; }	NA	NA	NA	NA	NA	NA	NA	62.1	3.3e-45	Antioxidant protein with alkyl hydroperoxidase activity. Required for the reduction of the AhpC active site cysteine residues and for the regeneration of the AhpC enzyme activity	55.6	4.0e-43	Uncharacterized protein YdfG OS=Bacillus subtilis (strain 168) OX=224308 GN=ydfG PE=4 SV=1
Scaffold1	1034350	1043105	Gene	GME1073_g	7	{GO:0003824; catalytic activity; molecular_function} {GO:0003978; UDP-glucose 4-epimerase activity; molecular_function} {GO:0004040; amidase activity; molecular_function} {GO:0006012; galactose metabolic process; biological_process} {GO:0008745; N-acetylmuramoyl-L-alanine amidase activity; molecular_function} {GO:0009253; peptidoglycan catabolic process; biological_process} {GO:0050662; ; }	NA	NA	NA	NA	NA	NA	NA	97.4	0.0e+00	Flagellar rod assembly protein muramidase FlgJ	NA	NA	NA
Scaffold1	1034485	1034514	Repeat:TRF:TandemRepeat	SC.FOSU-QQT_TR0042	NA	NA	NA	NA	NA	NA	NA	NA	NA	NA	NA	NA	NA	NA	NA
Scaffold1	1042949	1043021	Repeat:RepeatMasker:Transposon	SC.FOSU-QQT_TE0077	NA	NA	NA	NA	NA	NA	NA	NA	NA	NA	NA	NA	NA	NA	NA
Scaffold1	1044320	1054402	Gene	GME1074_g	8	{GO:0003824; catalytic activity; molecular_function} {GO:0008484; sulfuric ester hydrolase activity; molecular_function} {GO:0008830; dTDP-4-dehydrorhamnose 3,5-epimerase activity; molecular_function} {GO:0008879; glucose-1-phosphate thymidylyltransferase activity; molecular_function} {GO:0009058; biosynthetic process; biological_process} {GO:0016020; membrane; cellular_component} {GO:0016779; nu…	NA	NA	NA	NA	NA	NA	NA	NA	NA	NA	NA	NA	NA
Scaffold1	1045928	1045989	Repeat:RepeatMasker:Transposon	SC.FOSU-QQT_TE0078	NA	NA	NA	NA	NA	NA	NA	NA	NA	NA	NA	NA	NA	NA	NA
Scaffold1	1054461	1055387	Gene	GME1075_g	2	{GO:0008460; dTDP-glucose 4,6-dehydratase activity; molecular_function} {GO:0009225; nucleotide-sugar metabolic process; biological_process}	40.1	2.7e-46	dTDP-glucose 4,6-dehydratase	42.1	2.6e-64	Putative NAD+-dependent epimerases	Carbohydrate transport and metabolism ;	98.7	3.7e-179	dTDP-glucose 4,6-dehydratase activity	52.8	3.5e-89	dTDP-glucose 4,6-dehydratase OS=Xanthomonas campestris pv. campestris (strain ATCC 33913 / DSM 3586 / NCPPB 528 / LMG 568 / P 25) OX=190485 GN=rfbB PE=3 SV=1
Scaffold1	1055279	1055331	Repeat:RepeatMasker:Transposon	SC.FOSU-QQT_TE0079	NA	NA	NA	NA	NA	NA	NA	NA	NA	NA	NA	NA	NA	NA	NA
Scaffold1	1055464	1056303	Gene	GME1076_g	NA	NA	NA	NA	NA	NA	NA	NA	NA	99.3	1.2e-157	dTDP-4-dehydrorhamnose reductase activity	40.5	1.8e-52	dTDP-4-dehydrorhamnose reductase OS=Aggregatibacter actinomycetemcomitans OX=714 GN=rmlD PE=1 SV=1
Scaffold1	1056730	1061244	Gene	GME1077_g	4	{GO:0003824; catalytic activity; molecular_function} {GO:0004514; nicotinate-nucleotide diphosphorylase (carboxylating) activity; molecular_function} {GO:0004516; nicotinate phosphoribosyltransferase activity; molecular_function} {GO:0009435; NAD biosynthetic process; biological_process}	NA	NA	NA	40.6	2.9e-72	Nicotinic acid phosphoribosyltransferase	Coenzyme transport and metabolism ;	99.8	5.3e-288	Catalyzes the synthesis of beta-nicotinate D- ribonucleotide from nicotinate and 5-phospho-D-ribose 1-phosphate at the expense of ATP	63.7	1.5e-178	Nicotinate phosphoribosyltransferase OS=Bacillus subtilis (strain 168) OX=224308 GN=pncB PE=3 SV=1
Scaffold1	1061389	1062183	Gene	GME1078_g	5	{GO:0003952; NAD+ synthase (glutamine-hydrolyzing) activity; molecular_function} {GO:0004359; glutaminase activity; molecular_function} {GO:0005737; cytoplasm; cellular_component} {GO:0008795; NAD+ synthase activity; molecular_function} {GO:0009435; NAD biosynthetic process; biological_process}	NA	NA	NA	NA	NA	NA	NA	99.2	1.3e-148	NAD+ synthase (glutamine-hydrolyzing) activity	70.2	2.2e-108	NH(3)-dependent NAD(+) synthetase OS=Ligilactobacillus salivarius (strain UCC118) OX=362948 GN=nadE PE=3 SV=1
Scaffold1	1062667	1063614	Gene	GME1079_g	NA	NA	NA	NA	NA	NA	NA	NA	NA	99	3.0e-176	Glycosyl transferase, family 2	43.2	7.1e-69	Putative glycosyltransferase CsbB OS=Bacillus subtilis (strain 168) OX=224308 GN=csbB PE=2 SV=1
Scaffold1	1064066	1065637	Gene	GME1080_g	2	{GO:0003824; catalytic activity; molecular_function} {GO:0008484; sulfuric ester hydrolase activity; molecular_function}	NA	NA	NA	NA	NA	NA	NA	98.1	5.2e-298	COG1368 Phosphoglycerol transferase and related proteins, alkaline phosphatase superfamily	NA	NA	NA
Scaffold1	1065696	1066262	Gene	GME1081_g	1	{GO:0003677; DNA binding; molecular_function}	NA	NA	NA	NA	NA	NA	NA	98.4	8.0e-100	Transcriptional regulator, TetR family	NA	NA	NA
Scaffold1	1066582	1073632	Gene	GME1082_g	9	{GO:0003677; DNA binding; molecular_function} {GO:0003700; DNA-binding transcription factor activity; molecular_function} {GO:0004342; glucosamine-6-phosphate deaminase activity; molecular_function} {GO:0005975; carbohydrate metabolic process; biological_process} {GO:0006044; N-acetylglucosamine metabolic process; biological_process} {GO:0006355; regulation of DNA-templated transcription; biologi…	NA	NA	NA	NA	NA	NA	NA	98.6	0.0e+00	4 iron, 4 sulfur cluster binding	NA	NA	NA
Scaffold1	1073685	1075058	Gene	GME1083_g	NA	NA	NA	NA	NA	NA	NA	NA	NA	99.1	2.0e-261	TRANSCRIPTIONal	42.2	3.2e-62	Polyisoprenyl-teichoic acid--peptidoglycan teichoic acid transferase TagU OS=Bacillus anthracis (strain A0248) OX=592021 GN=tagU PE=3 SV=1
Scaffold1	1075206	1076288	Gene	GME1084_g	2	{GO:0008963; phospho-N-acetylmuramoyl-pentapeptide-transferase activity; molecular_function} {GO:0016021; ; }	NA	NA	NA	NA	NA	NA	NA	99.7	3.2e-198	transferase	44.5	1.6e-85	Probable undecaprenyl-phosphate N-acetylglucosaminyl 1-phosphate transferase OS=Bacillus subtilis (strain 168) OX=224308 GN=tagO PE=1 SV=1
Scaffold1	1076336	1077364	Gene	GME1085_g	NA	NA	NA	NA	NA	NA	NA	NA	NA	99.1	5.0e-193	TRANSCRIPTIONal	NA	NA	NA
Scaffold1	1077555	1078205	Gene	GME1086_g	NA	NA	NA	NA	NA	NA	NA	NA	NA	96.8	2.9e-114	YigZ family	59	3.9e-66	IMPACT family member YvyE OS=Bacillus subtilis (strain 168) OX=224308 GN=yvyE PE=3 SV=2
Scaffold1	1078588	1079382	Gene	GME1087_g	NA	NA	NA	NA	NA	NA	NA	NA	NA	99.6	2.0e-144	EDD domain protein, DegV family	57.1	2.4e-78	Protein DegV OS=Bacillus subtilis (strain 168) OX=224308 GN=degV PE=1 SV=2
Scaffold1	1079469	1114018	Gene	GME1088_g	49	{GO:0000155; phosphorelay sensor kinase activity; molecular_function} {GO:0000160; phosphorelay signal transduction system; biological_process} {GO:0003677; DNA binding; molecular_function} {GO:0003747; translation release factor activity; molecular_function} {GO:0003983; UTP:glucose-1-phosphate uridylyltransferase activity; molecular_function} {GO:0004367; ; } {GO:0004672; protein kinase activit…	NA	NA	NA	NA	NA	NA	NA	NA	NA	NA	NA	NA	NA
Scaffold1	1080429	1080477	Repeat:RepeatMasker:Transposon	SC.FOSU-QQT_TE0080	NA	NA	NA	NA	NA	NA	NA	NA	NA	NA	NA	NA	NA	NA	NA
Scaffold1	1094124	1094254	Repeat:RepeatMasker:Transposon	SC.FOSU-QQT_TE0072	NA	NA	NA	NA	NA	NA	NA	NA	NA	NA	NA	NA	NA	NA	NA
Scaffold1	1098132	1098148	Repeat:RepeatMasker:Transposon	SC.FOSU-QQT_TE0073	NA	NA	NA	NA	NA	NA	NA	NA	NA	NA	NA	NA	NA	NA	NA
Scaffold1	1098149	1098237	Repeat:RepeatMasker:Transposon	SC.FOSU-QQT_TE0074	NA	NA	NA	NA	NA	NA	NA	NA	NA	NA	NA	NA	NA	NA	NA
Scaffold1	1098224	1098360	Repeat:RepeatMasker:Transposon	SC.FOSU-QQT_TE0075	NA	NA	NA	NA	NA	NA	NA	NA	NA	NA	NA	NA	NA	NA	NA
Scaffold1	1098869	1098964	Repeat:RepeatMasker:Transposon	SC.FOSU-QQT_TE0076	NA	NA	NA	NA	NA	NA	NA	NA	NA	NA	NA	NA	NA	NA	NA
Scaffold1	1099645	1099740	Repeat:RepeatMasker:Transposon	SC.FOSU-QQT_TE0077	NA	NA	NA	NA	NA	NA	NA	NA	NA	NA	NA	NA	NA	NA	NA
Scaffold1	1103379	1103439	Repeat:RepeatMasker:Transposon	SC.FOSU-QQT_TE0081	NA	NA	NA	NA	NA	NA	NA	NA	NA	NA	NA	NA	NA	NA	NA
Scaffold1	1114096	1115061	Gene	GME1089_g	5	{GO:0004791; thioredoxin-disulfide reductase (NADP) activity; molecular_function} {GO:0005737; cytoplasm; cellular_component} {GO:0016491; oxidoreductase activity; molecular_function} {GO:0019430; removal of superoxide radicals; biological_process} {GO:0055114; ; }	41.8	7.8e-57	thioredoxin reductase (NADPH)	42	4.7e-56	Thioredoxin reductase	Posttranslational modification, protein turnover, chaperones ;	100	6.9e-176	Belongs to the class-II pyridine nucleotide-disulfide oxidoreductase family	76.5	6.9e-136	Thioredoxin reductase OS=Listeria monocytogenes serovar 1/2a (strain ATCC BAA-679 / EGD-e) OX=169963 GN=trxB PE=3 SV=1
Scaffold1	1115226	1116974	Gene	GME1090_g	4	{GO:0000287; magnesium ion binding; molecular_function} {GO:0005975; carbohydrate metabolic process; biological_process} {GO:0016868; intramolecular phosphotransferase activity; molecular_function} {GO:0071704; organic substance metabolic process; biological_process}	NA	NA	NA	NA	NA	NA	NA	99.5	0.0e+00	Catalyzes the conversion of glucosamine-6-phosphate to glucosamine-1-phosphate	55.7	3.1e-187	Phosphoglucomutase OS=Bacillus subtilis (strain 168) OX=224308 GN=pgcA PE=1 SV=3
Scaffold1	1117170	1118090	Gene	GME1091_g	1	{GO:0005524; ATP binding; molecular_function}	NA	NA	NA	NA	NA	NA	NA	100	3.0e-165	Displays ATPase and GTPase activities	74.6	7.2e-127	Nucleotide-binding protein EF_0766 OS=Enterococcus faecalis (strain ATCC 700802 / V583) OX=226185 GN=EF_0766 PE=3 SV=1
Scaffold1	1118120	1119082	Gene	GME1092_g	NA	NA	NA	NA	NA	NA	NA	NA	NA	100	1.2e-177	Required for morphogenesis under gluconeogenic growth conditions	57	4.9e-102	Putative gluconeogenesis factor OS=Streptococcus pyogenes serotype M18 (strain MGAS8232) OX=186103 GN=spyM18_0714 PE=3 SV=1
Scaffold1	1119127	1120074	Gene	GME1093_g	1	{GO:0043937; regulation of sporulation; biological_process}	NA	NA	NA	NA	NA	NA	NA	100	1.4e-173	regulation of sporulation	75.4	1.2e-132	Probable cell division protein WhiA OS=Enterococcus faecalis (strain ATCC 700802 / V583) OX=226185 GN=whiA PE=3 SV=1
Scaffold1	1120135	1120665	Gene	GME1094_g	NA	NA	NA	NA	NA	NA	NA	NA	NA	97.2	1.6e-94	Thioredoxin	NA	NA	NA
Scaffold1	1120780	1121376	Gene	GME1095_g	2	{GO:0004252; serine-type endopeptidase activity; molecular_function} {GO:0006508; proteolysis; biological_process}	57.1	1.5e-55	ATP-dependent Clp protease, protease subunit	55	6.9e-58	ATP-dependent Clp protease, proteolytic subunit	Posttranslational modification, protein turnover, chaperones ;	99.5	7.4e-104	Cleaves peptides in various proteins in a process that requires ATP hydrolysis. Has a chymotrypsin-like activity. Plays a major role in the degradation of misfolded proteins	86.7	7.6e-93	ATP-dependent Clp protease proteolytic subunit OS=Enterococcus faecalis (strain ATCC 700802 / V583) OX=226185 GN=clpP PE=3 SV=1
Scaffold1	1121666	1121737	tRNA	tRNA_0008	NA	NA	NA	NA	NA	NA	NA	NA	NA	NA	NA	NA	NA	NA	NA
Scaffold1	1123969	1124021	Repeat:RepeatMasker:Transposon	SC.FOSU-QQT_TE0082	NA	NA	NA	NA	NA	NA	NA	NA	NA	NA	NA	NA	NA	NA	NA
Scaffold1	1124143	1125027	Gene	GME1096_g	NA	NA	NA	NA	NA	NA	NA	NA	NA	100	9.1e-167	NLP P60 protein	40.2	3.0e-13	Lysin OS=Pneumococcus phage Dp-1 OX=59241 GN=PAL PE=1 SV=1
Scaffold1	1125126	1126028	Gene	GME1097_g	NA	NA	NA	NA	NA	NA	NA	NA	NA	95.7	1.5e-95	NLP P60 protein	NA	NA	NA
Scaffold1	1126273	1127580	Gene	GME1098_g	4	{GO:0001216; DNA-binding transcription activator activity; molecular_function} {GO:0003677; DNA binding; molecular_function} {GO:0006352; DNA-templated transcription initiation; biological_process} {GO:0016987; sigma factor activity; molecular_function}	NA	NA	NA	NA	NA	NA	NA	99.8	8.0e-244	RNA polymerase sigma54 factor	NA	NA	NA
Scaffold1	1127649	1127704	Repeat:RepeatMasker:Transposon	SC.FOSU-QQT_TE0083	NA	NA	NA	NA	NA	NA	NA	NA	NA	NA	NA	NA	NA	NA	NA
Scaffold1	1127983	1136789	Gene	GME1099_g	20	{GO:0000015; phosphopyruvate hydratase complex; cellular_component} {GO:0000287; magnesium ion binding; molecular_function} {GO:0003677; DNA binding; molecular_function} {GO:0003824; catalytic activity; molecular_function} {GO:0004618; phosphoglycerate kinase activity; molecular_function} {GO:0004619; phosphoglycerate mutase activity; molecular_function} {GO:0004634; phosphopyruvate hydratase act…	NA	NA	NA	NA	NA	NA	NA	NA	NA	NA	NA	NA	NA
Scaffold1	1134754	1135092	Repeat:RepeatMasker:Transposon	SC.FOSU-QQT_TE0084	NA	NA	NA	NA	NA	NA	NA	NA	NA	NA	NA	NA	NA	NA	NA
Scaffold1	1137012	1138199	Gene	GME1100_g	4	{GO:0003746; translation elongation factor activity; molecular_function} {GO:0003924; GTPase activity; molecular_function} {GO:0005525; GTP binding; molecular_function} {GO:0006414; translational elongation; biological_process}	64.1	5.3e-148	elongation factor Tu	68.6	1.3e-156	Mitochondrial translation elongation factor Tu	Translation, ribosomal structure and biogenesis ;	92.9	2.1e-211	This protein promotes the GTP-dependent binding of aminoacyl-tRNA to the A-site of ribosomes during protein biosynthesis	82.1	1.1e-191	Elongation factor Tu OS=Lacticaseibacillus casei (strain BL23) OX=543734 GN=tuf PE=3 SV=1
Scaffold1	1138254	1138622	Gene	GME1101_g	2	{GO:0004462; lactoylglutathione lyase activity; molecular_function} {GO:0046872; metal ion binding; molecular_function}	NA	NA	NA	NA	NA	NA	NA	97.5	3.2e-65	Lactoylglutathione lyase	45.6	7.3e-22	Probable lactoylglutathione lyase OS=Vibrio cholerae serotype O1 (strain ATCC 39315 / El Tor Inaba N16961) OX=243277 GN=gloA PE=3 SV=2
Scaffold1	1138932	1144200	Gene	GME1102_g	8	{GO:0004044; amidophosphoribosyltransferase activity; molecular_function} {GO:0004639; phosphoribosylaminoimidazolesuccinocarboxamide synthase activity; molecular_function} {GO:0004642; phosphoribosylformylglycinamidine synthase activity; molecular_function} {GO:0006164; purine nucleotide biosynthetic process; biological_process} {GO:0006189; 'de novo' IMP biosynthetic process; biological_process…	NA	NA	NA	NA	NA	NA	NA	99.7	0.0e+00	Part of the phosphoribosylformylglycinamidine synthase complex involved in the purines biosynthetic pathway. Catalyzes the ATP-dependent conversion of formylglycinamide ribonucleotide (FGAR) and glutamine to yield formylglycinamidine ribonucleotide (FGAM) and glutamate. The FGAM synthase complex is composed of three subunits. PurQ produces an ammonia molecule by converting glutamine to glutamate.…	74.3	0.0e+00	Phosphoribosylformylglycinamidine synthase subunit PurL OS=Enterococcus faecalis (strain ATCC 700802 / V583) OX=226185 GN=purL PE=3 SV=1
Scaffold1	1144227	1147416	Gene	GME1103_g	9	{GO:0003824; catalytic activity; molecular_function} {GO:0003937; IMP cyclohydrolase activity; molecular_function} {GO:0004641; phosphoribosylformylglycinamidine cyclo-ligase activity; molecular_function} {GO:0004643; phosphoribosylaminoimidazolecarboxamide formyltransferase activity; molecular_function} {GO:0004644; phosphoribosylglycinamide formyltransferase activity; molecular_function} {GO:00…	NA	NA	NA	45.3	7.6e-116	AICAR transformylase/IMP cyclohydrolase/methylglyoxal synthase	Nucleotide transport and metabolism ;	98.2	1.1e-283	bifunctional purine biosynthesis protein PurH	67.9	2.5e-195	Bifunctional purine biosynthesis protein PurH OS=Listeria monocytogenes serotype 4a (strain HCC23) OX=552536 GN=purH PE=3 SV=1
Scaffold1	1147555	1148826	Gene	GME1104_g	4	{GO:0004637; phosphoribosylamine-glycine ligase activity; molecular_function} {GO:0005524; ATP binding; molecular_function} {GO:0009113; purine nucleobase biosynthetic process; biological_process} {GO:0046872; metal ion binding; molecular_function}	42.6	1.7e-91	phosphoribosylamine--glycine ligase / phosphoribosylformylglycinamidine cyclo-ligase	43.8	2.0e-91	Glycinamide ribonucleotide synthetase (GARS)/Aminoimidazole ribonucleotide synthetase (AIRS)	Nucleotide transport and metabolism ;	98.6	4.9e-238	Belongs to the GARS family	59.7	8.7e-139	Phosphoribosylamine--glycine ligase OS=Listeria monocytogenes serotype 4b (strain F2365) OX=265669 GN=purD PE=3 SV=1
Scaffold1	1148852	1149502	Gene	GME1105_g	2	{GO:0003700; DNA-binding transcription factor activity; molecular_function} {GO:0006355; regulation of DNA-templated transcription; biological_process}	NA	NA	NA	NA	NA	NA	NA	100	4.1e-116	helix_turn_helix gluconate operon transcriptional repressor	NA	NA	NA
Scaffold1	1149951	1152167	Gene	GME1106_g	6	{GO:0003677; DNA binding; molecular_function} {GO:0003678; DNA helicase activity; molecular_function} {GO:0005524; ATP binding; molecular_function} {GO:0005737; cytoplasm; cellular_component} {GO:0006268; DNA unwinding involved in DNA replication; biological_process} {GO:0016787; hydrolase activity; molecular_function}	NA	NA	NA	NA	NA	NA	NA	99.7	0.0e+00	ATP-dependent DNA helicase	59.2	8.1e-249	ATP-dependent DNA helicase PcrA OS=Bacillus subtilis (strain 168) OX=224308 GN=pcrA PE=1 SV=1
Scaffold1	1152199	1154235	Gene	GME1107_g	4	{GO:0003677; DNA binding; molecular_function} {GO:0003911; DNA ligase (NAD+) activity; molecular_function} {GO:0006260; DNA replication; biological_process} {GO:0006281; DNA repair; biological_process}	NA	NA	NA	NA	NA	NA	NA	99.9	0.0e+00	DNA ligase that catalyzes the formation of phosphodiester linkages between 5'-phosphoryl and 3'-hydroxyl groups in double-stranded DNA using NAD as a coenzyme and as the energy source for the reaction. It is essential for DNA replication and repair of damaged DNA	70	1.6e-275	DNA ligase OS=Enterococcus faecalis (strain ATCC 700802 / V583) OX=226185 GN=ligA PE=1 SV=1
Scaffold1	1154262	1155893	Gene	GME1108_g	1	{GO:0006450; regulation of translational fidelity; biological_process}	NA	NA	NA	NA	NA	NA	NA	100	8.5e-204	Protein involved in sex pheromone biosynthesis	NA	NA	NA
Scaffold1	1155965	1157344	Gene	GME1109_g	4	{GO:0004040; amidase activity; molecular_function} {GO:0006412; translation; biological_process} {GO:0030956; glutamyl-tRNA(Gln) amidotransferase complex; cellular_component} {GO:0050567; glutaminyl-tRNA synthase (glutamine-hydrolyzing) activity; molecular_function}	40.1	3.8e-81	aspartyl-tRNA(Asn)/glutamyl-tRNA(Gln) amidotransferase subunit A	53.1	5.0e-128	Amidases	Translation, ribosomal structure and biogenesis ;	78.7	2.3e-209	Allows the formation of correctly charged Gln-tRNA(Gln) through the transamidation of misacylated Glu-tRNA(Gln) in organisms which lack glutaminyl-tRNA synthetase. The reaction takes place in the presence of glutamine and ATP through an activated gamma-phospho-Glu-tRNA(Gln)	78.7	5.1e-209	Glutamyl-tRNA(Gln) amidotransferase subunit A OS=Enterococcus faecalis (strain ATCC 700802 / V583) OX=226185 GN=gatA PE=3 SV=1
Scaffold1	1157419	1166220	Gene	GME1110_g	13	{GO:0003677; DNA binding; molecular_function} {GO:0003796; lysozyme activity; molecular_function} {GO:0003824; catalytic activity; molecular_function} {GO:0003951; NAD+ kinase activity; molecular_function} {GO:0006396; RNA processing; biological_process} {GO:0008173; RNA methyltransferase activity; molecular_function} {GO:0009253; peptidoglycan catabolic process; biological_process} {GO:0016301; …	NA	NA	NA	NA	NA	NA	NA	NA	NA	NA	NA	NA	NA
Scaffold1	1161560	1161647	Repeat:RepeatMasker:Transposon	SC.FOSU-QQT_TE0078	NA	NA	NA	NA	NA	NA	NA	NA	NA	NA	NA	NA	NA	NA	NA
Scaffold1	1161568	1161791	Repeat:TRF:TandemRepeat	SC.FOSU-QQT_TR0043	NA	NA	NA	NA	NA	NA	NA	NA	NA	NA	NA	NA	NA	NA	NA
Scaffold1	1161650	1161729	Repeat:RepeatMasker:Transposon	SC.FOSU-QQT_TE0079	NA	NA	NA	NA	NA	NA	NA	NA	NA	NA	NA	NA	NA	NA	NA
Scaffold1	1161732	1161795	Repeat:RepeatMasker:Transposon	SC.FOSU-QQT_TE0080	NA	NA	NA	NA	NA	NA	NA	NA	NA	NA	NA	NA	NA	NA	NA
Scaffold1	1162927	1163062	Repeat:RepeatMasker:Transposon	SC.FOSU-QQT_TE0081	NA	NA	NA	NA	NA	NA	NA	NA	NA	NA	NA	NA	NA	NA	NA
Scaffold1	1166297	1166640	Repeat:TRF:TandemRepeat	SC.FOSU-QQT_TR0044	NA	NA	NA	NA	NA	NA	NA	NA	NA	NA	NA	NA	NA	NA	NA
Scaffold1	1166591	1166682	Repeat:RepeatMasker:Transposon	SC.FOSU-QQT_TE0085	NA	NA	NA	NA	NA	NA	NA	NA	NA	NA	NA	NA	NA	NA	NA
Scaffold1	1167009	1168298	Gene	GME1111_g	2	{GO:0003676; nucleic acid binding; molecular_function} {GO:0005524; ATP binding; molecular_function}	NA	NA	NA	NA	NA	NA	NA	100	7.6e-239	Belongs to the DEAD box helicase family	41.1	1.4e-75	Probable ATP-dependent RNA helicase YfmL OS=Bacillus subtilis (strain 168) OX=224308 GN=yfmL PE=1 SV=1
Scaffold1	1168476	1171118	Gene	GME1112_g	5	{GO:0005524; ATP binding; molecular_function} {GO:0006355; regulation of DNA-templated transcription; biological_process} {GO:0008134; transcription factor binding; molecular_function} {GO:0009401; phosphoenolpyruvate-dependent sugar phosphotransferase system; biological_process} {GO:0016021; ; }	NA	NA	NA	NA	NA	NA	NA	90.8	0.0e+00	PFAM sigma-54 factor interaction domain-containing protein	NA	NA	NA
Scaffold1	1171319	1172587	Gene	GME1113_g	4	{GO:0008982; protein-N(PI)-phosphohistidine-sugar phosphotransferase activity; molecular_function} {GO:0009401; phosphoenolpyruvate-dependent sugar phosphotransferase system; biological_process} {GO:0016020; membrane; cellular_component} {GO:0016021; ; }	NA	NA	NA	NA	NA	NA	NA	100	4.3e-234	The phosphoenolpyruvate-dependent sugar phosphotransferase system (PTS), a major carbohydrate active - transport system, catalyzes the phosphorylation of incoming sugar substrates concomitant with their translocation across the cell membrane	NA	NA	NA
Scaffold1	1172294	1172364	Repeat:TRF:TandemRepeat	SC.FOSU-QQT_TR0045	NA	NA	NA	NA	NA	NA	NA	NA	NA	NA	NA	NA	NA	NA	NA
Scaffold1	1172785	1173102	Gene	GME1114_g	2	{GO:0008982; protein-N(PI)-phosphohistidine-sugar phosphotransferase activity; molecular_function} {GO:0009401; phosphoenolpyruvate-dependent sugar phosphotransferase system; biological_process}	NA	NA	NA	NA	NA	NA	NA	100	2.5e-50	Phosphotransferase system cellobiose-specific component IIB	56.1	3.0e-24	PTS system galactose-specific EIIB component OS=Lactococcus lactis subsp. cremoris (strain MG1363) OX=416870 GN=ptcB PE=1 SV=1
Scaffold1	1173214	1175440	Gene	GME1115_g	2	{GO:0008982; protein-N(PI)-phosphohistidine-sugar phosphotransferase activity; molecular_function} {GO:0009401; phosphoenolpyruvate-dependent sugar phosphotransferase system; biological_process}	NA	NA	NA	NA	NA	NA	NA	NA	NA	NA	NA	NA	NA
Scaffold1	1175511	1175552	snRNA	SC.FOSU-QQT_snRNA_000112	NA	NA	NA	NA	NA	NA	NA	NA	NA	NA	NA	NA	NA	NA	NA
Scaffold1	1175605	1175685	Repeat:RepeatMasker:Transposon	SC.FOSU-QQT_TE0086	NA	NA	NA	NA	NA	NA	NA	NA	NA	NA	NA	NA	NA	NA	NA
Scaffold1	1175609	1175681	tRNA	tRNA_0009	NA	NA	NA	NA	NA	NA	NA	NA	NA	NA	NA	NA	NA	NA	NA
Scaffold1	1175612	1175677	Repeat:RepeatMasker:Transposon	SC.FOSU-QQT_TE0082	NA	NA	NA	NA	NA	NA	NA	NA	NA	NA	NA	NA	NA	NA	NA
Scaffold1	1175628	1175715	Repeat:RepeatMasker:Transposon	SC.FOSU-QQT_TE0087	NA	NA	NA	NA	NA	NA	NA	NA	NA	NA	NA	NA	NA	NA	NA
Scaffold1	1175818	1178190	Gene	GME1116_g	2	{GO:0004177; aminopeptidase activity; molecular_function} {GO:0006508; proteolysis; biological_process}	NA	NA	NA	NA	NA	NA	NA	99.8	4.0e-230	Aminopeptidase	62.8	4.2e-147	Aminopeptidase PepS OS=Streptococcus thermophilus OX=1308 GN=pepS PE=1 SV=1
Scaffold1	1178507	1179046	Gene	GME1117_g	1	{GO:0003677; DNA binding; molecular_function}	NA	NA	NA	NA	NA	NA	NA	99.4	3.1e-93	Transcriptional regulator	NA	NA	NA
Scaffold1	1179112	1179675	Gene	GME1118_g	1	{GO:0003677; DNA binding; molecular_function}	NA	NA	NA	NA	NA	NA	NA	99.5	1.2e-100	WHG domain	NA	NA	NA
Scaffold1	1180615	1181064	Gene	GME1119_g	2	{GO:0009055; electron transfer activity; molecular_function} {GO:0010181; FMN binding; molecular_function}	NA	NA	NA	NA	NA	NA	NA	100	6.8e-78	FMN binding	NA	NA	NA
Scaffold1	1181377	1182096	Gene	GME1120_g	3	{GO:0004177; aminopeptidase activity; molecular_function} {GO:0006508; proteolysis; biological_process} {GO:0008235; metalloexopeptidase activity; molecular_function}	NA	NA	NA	NA	NA	NA	NA	99.6	2.7e-137	Methionine aminopeptidase	47.4	2.1e-60	Methionine aminopeptidase 1 OS=Bacillus subtilis (strain 168) OX=224308 GN=map PE=1 SV=1
Scaffold1	1182163	1182297	Repeat:RepeatMasker:Transposon	SC.FOSU-QQT_TE0083	NA	NA	NA	NA	NA	NA	NA	NA	NA	NA	NA	NA	NA	NA	NA
Scaffold1	1182410	1183330	Gene	GME1121_g	NA	NA	NA	NA	NA	NA	NA	NA	NA	99.7	8.6e-168	ribonuclease BN	NA	NA	NA
Scaffold1	1183802	1201836	Gene	GME1122_g	14	{GO:0003824; catalytic activity; molecular_function} {GO:0003983; UTP:glucose-1-phosphate uridylyltransferase activity; molecular_function} {GO:0005524; ATP binding; molecular_function} {GO:0006011; UDP-glucose metabolic process; biological_process} {GO:0009058; biosynthetic process; biological_process} {GO:0009103; lipopolysaccharide biosynthetic process; biological_process} {GO:0016020; membran…	NA	NA	NA	NA	NA	NA	NA	NA	NA	NA	NA	NA	NA
Scaffold1	1192776	1192828	Repeat:RepeatMasker:Transposon	SC.FOSU-QQT_TE0088	NA	NA	NA	NA	NA	NA	NA	NA	NA	NA	NA	NA	NA	NA	NA
Scaffold1	1202160	1203290	Gene	GME1123_g	1	{GO:0008761; UDP-N-acetylglucosamine 2-epimerase activity; molecular_function}	NA	NA	NA	NA	NA	NA	NA	100	1.2e-211	UDP-N-acetylglucosamine 2-epimerase activity	63.8	1.7e-138	UDP-N-acetylglucosamine 2-epimerase OS=Bacillus subtilis (strain 168) OX=224308 GN=mnaA PE=1 SV=1
Scaffold1	1203367	1203978	Gene	GME1124_g	3	{GO:0005524; ATP binding; molecular_function} {GO:0006139; nucleobase-containing compound metabolic process; biological_process} {GO:0019206; nucleoside kinase activity; molecular_function}	NA	NA	NA	NA	NA	NA	NA	100	1.5e-112	deoxynucleoside kinase	55	1.3e-55	Deoxyguanosine kinase OS=Lactobacillus acidophilus (strain ATCC 700396 / NCK56 / N2 / NCFM) OX=272621 GN=LBA1950 PE=3 SV=2
Scaffold1	1204414	1204731	Gene	GME1125_g	NA	NA	NA	NA	NA	NA	NA	NA	NA	NA	NA	NA	NA	NA	NA
Scaffold1	1205289	1206404	Gene	GME1126_g	3	{GO:0006508; proteolysis; biological_process} {GO:0008237; metallopeptidase activity; molecular_function} {GO:0016787; hydrolase activity; molecular_function}	NA	NA	NA	NA	NA	NA	NA	99.2	1.2e-203	Cleaves the N-terminal amino acid of tripeptides	50.1	7.0e-100	Uncharacterized protein YqjE OS=Bacillus subtilis (strain 168) OX=224308 GN=yqjE PE=3 SV=2
Scaffold1	1205586	1205630	Repeat:RepeatMasker:Transposon	SC.FOSU-QQT_TE0089	NA	NA	NA	NA	NA	NA	NA	NA	NA	NA	NA	NA	NA	NA	NA
Scaffold1	1206440	1207279	Gene	GME1127_g	NA	NA	NA	NA	NA	NA	NA	NA	NA	100	4.0e-148	Uncharacterised 5xTM membrane BCR, YitT family COG1284	NA	NA	NA
Scaffold1	1207319	1208491	Gene	GME1128_g	NA	NA	NA	NA	NA	NA	NA	NA	NA	99.7	5.9e-206	glutamate:sodium symporter activity	NA	NA	NA
Scaffold1	1209086	1210027	Gene	GME1129_g	NA	NA	NA	NA	NA	NA	NA	NA	NA	99.7	6.1e-169	permease	NA	NA	NA
Scaffold1	1210092	1211468	Gene	GME1130_g	2	{GO:0006396; RNA processing; biological_process} {GO:0008173; RNA methyltransferase activity; molecular_function}	NA	NA	NA	NA	NA	NA	NA	92.4	7.6e-245	Belongs to the class I-like SAM-binding methyltransferase superfamily. RNA M5U methyltransferase family	64.8	1.1e-171	Uncharacterized RNA methyltransferase EF_2706 OS=Enterococcus faecalis (strain ATCC 700802 / V583) OX=226185 GN=EF_2706 PE=3 SV=1
Scaffold1	1211799	1212659	Gene	GME1131_g	1	{GO:0006282; regulation of DNA repair; biological_process}	NA	NA	NA	NA	NA	NA	NA	99	1.3e-157	Regulatory protein recX	41.7	3.2e-52	Regulatory protein RecX OS=Levilactobacillus brevis (strain ATCC 367 / BCRC 12310 / CIP 105137 / JCM 1170 / LMG 11437 / NCIMB 947 / NCTC 947) OX=387344 GN=recX PE=3 SV=1
Scaffold1	1212827	1213852	Gene	GME1132_g	6	{GO:0003824; catalytic activity; molecular_function} {GO:0006281; DNA repair; biological_process} {GO:0006284; base-excision repair; biological_process} {GO:0016787; hydrolase activity; molecular_function} {GO:0019104; DNA N-glycosylase activity; molecular_function} {GO:0051539; 4 iron, 4 sulfur cluster binding; molecular_function}	NA	NA	NA	NA	NA	NA	NA	99.4	3.0e-198	A G-specific adenine glycosylase	44.1	5.5e-75	Adenine DNA glycosylase OS=Bacillus subtilis (strain 168) OX=224308 GN=mutY PE=2 SV=1
Scaffold1	1214551	1217770	Gene	GME1133_g	NA	NA	NA	NA	NA	NA	NA	NA	NA	NA	NA	NA	NA	NA	NA
Scaffold1	1217825	1218916	Gene	GME1134_g	NA	NA	NA	NA	NA	NA	NA	NA	NA	100	7.4e-203	Membrane	40.8	1.3e-74	UPF0421 protein YgaE OS=Bacillus subtilis (strain 168) OX=224308 GN=ygaE PE=3 SV=1
Scaffold1	1219154	1220446	Gene	GME1135_g	5	{GO:0003824; catalytic activity; molecular_function} {GO:0008483; transaminase activity; molecular_function} {GO:0030170; pyridoxal phosphate binding; molecular_function} {GO:0033014; tetrapyrrole biosynthetic process; biological_process} {GO:0042286; glutamate-1-semialdehyde 2,1-aminomutase activity; molecular_function}	NA	NA	NA	46.2	1.1e-111	Acetylornithine aminotransferase	Amino acid transport and metabolism ;	93.3	1.6e-233	glutamate-1-semialdehyde 2,1-aminomutase activity	68.5	2.4e-168	Glutamate-1-semialdehyde 2,1-aminomutase 2 OS=Listeria monocytogenes serovar 1/2a (strain ATCC BAA-679 / EGD-e) OX=169963 GN=hemL2 PE=3 SV=1
Scaffold1	1220751	1221215	Gene	GME1136_g	2	{GO:0003700; DNA-binding transcription factor activity; molecular_function} {GO:0006355; regulation of DNA-templated transcription; biological_process}	NA	NA	NA	NA	NA	NA	NA	100	8.6e-84	Belongs to the Fur family	63.4	2.8e-50	Peroxide operon regulator OS=Bacillus subtilis (strain 168) OX=224308 GN=perR PE=1 SV=1
Scaffold1	1221364	1222314	Gene	GME1137_g	2	{GO:0003677; DNA binding; molecular_function} {GO:0006355; regulation of DNA-templated transcription; biological_process}	NA	NA	NA	NA	NA	NA	NA	100	1.7e-179	Transcriptional	56.6	2.1e-100	Uncharacterized HTH-type transcriptional regulator YvdE OS=Bacillus subtilis (strain 168) OX=224308 GN=yvdE PE=4 SV=1
Scaffold1	1223528	1224226	Gene	GME1138_g	NA	NA	NA	NA	NA	NA	NA	NA	NA	NA	NA	NA	NA	NA	NA
Scaffold1	1224435	1239391	Gene	GME1139_g	11	{GO:0000287; magnesium ion binding; molecular_function} {GO:0003824; catalytic activity; molecular_function} {GO:0004553; hydrolase activity, hydrolyzing O-glycosyl compounds; molecular_function} {GO:0005975; carbohydrate metabolic process; biological_process} {GO:0008801; beta-phosphoglucomutase activity; molecular_function} {GO:0015074; DNA integration; biological_process} {GO:0016020; membrane…	NA	NA	NA	NA	NA	NA	NA	NA	NA	NA	NA	NA	NA
Scaffold1	1226100	1226431	Repeat:RepeatMasker:Transposon	SC.FOSU-QQT_TE0084	NA	NA	NA	NA	NA	NA	NA	NA	NA	NA	NA	NA	NA	NA	NA
Scaffold1	1229619	1229704	Repeat:RepeatMasker:Transposon	SC.FOSU-QQT_TE0085	NA	NA	NA	NA	NA	NA	NA	NA	NA	NA	NA	NA	NA	NA	NA
Scaffold1	1229628	1229782	Repeat:TRF:TandemRepeat	SC.FOSU-QQT_TR0046	NA	NA	NA	NA	NA	NA	NA	NA	NA	NA	NA	NA	NA	NA	NA
Scaffold1	1229702	1229785	Repeat:RepeatMasker:Transposon	SC.FOSU-QQT_TE0086	NA	NA	NA	NA	NA	NA	NA	NA	NA	NA	NA	NA	NA	NA	NA
Scaffold1	1231285	1231521	Repeat:TRF:TandemRepeat	SC.FOSU-QQT_TR0047	NA	NA	NA	NA	NA	NA	NA	NA	NA	NA	NA	NA	NA	NA	NA
Scaffold1	1237769	1238358	Repeat:RepeatMasker:Transposon	SC.FOSU-QQT_TE0087	NA	NA	NA	NA	NA	NA	NA	NA	NA	NA	NA	NA	NA	NA	NA
Scaffold1	1240030	1241573	rRNA	rRNA_Scaffold1_1240030-1241573_DIR+	NA	NA	NA	NA	NA	NA	NA	NA	NA	NA	NA	NA	NA	NA	NA
Scaffold1	1241982	1244830	rRNA	rRNA_Scaffold1_1241982-1244830_DIR+	NA	NA	NA	NA	NA	NA	NA	NA	NA	NA	NA	NA	NA	NA	NA
Scaffold1	1242967	1243285	Repeat:RepeatMasker:Transposon	SC.FOSU-QQT_TE0090	NA	NA	NA	NA	NA	NA	NA	NA	NA	NA	NA	NA	NA	NA	NA
Scaffold1	1244211	1244281	Repeat:RepeatMasker:Transposon	SC.FOSU-QQT_TE0091	NA	NA	NA	NA	NA	NA	NA	NA	NA	NA	NA	NA	NA	NA	NA
Scaffold1	1245151	1245264	rRNA	rRNA_Scaffold1_1245151-1245264_DIR+	NA	NA	NA	NA	NA	NA	NA	NA	NA	NA	NA	NA	NA	NA	NA
Scaffold1	1245276	1245349	tRNA	tRNA_0010	NA	NA	NA	NA	NA	NA	NA	NA	NA	NA	NA	NA	NA	NA	NA
Scaffold1	1245283	1245338	Repeat:RepeatMasker:Transposon	SC.FOSU-QQT_TE0088	NA	NA	NA	NA	NA	NA	NA	NA	NA	NA	NA	NA	NA	NA	NA
Scaffold1	1245283	1245341	Repeat:RepeatMasker:Transposon	SC.FOSU-QQT_TE0092	NA	NA	NA	NA	NA	NA	NA	NA	NA	NA	NA	NA	NA	NA	NA
Scaffold1	1245410	1245499	tRNA	tRNA_0011	NA	NA	NA	NA	NA	NA	NA	NA	NA	NA	NA	NA	NA	NA	NA
Scaffold1	1245518	1245589	tRNA	tRNA_0013	NA	NA	NA	NA	NA	NA	NA	NA	NA	NA	NA	NA	NA	NA	NA
Scaffold1	1245604	1245676	tRNA	tRNA_0014	NA	NA	NA	NA	NA	NA	NA	NA	NA	NA	NA	NA	NA	NA	NA
Scaffold1	1245742	1245815	Repeat:RepeatMasker:Transposon	SC.FOSU-QQT_TE0089	NA	NA	NA	NA	NA	NA	NA	NA	NA	NA	NA	NA	NA	NA	NA
Scaffold1	1245743	1245816	tRNA	tRNA_0015	NA	NA	NA	NA	NA	NA	NA	NA	NA	NA	NA	NA	NA	NA	NA
Scaffold1	1245748	1245893	Repeat:RepeatMasker:Transposon	SC.FOSU-QQT_TE0093	NA	NA	NA	NA	NA	NA	NA	NA	NA	NA	NA	NA	NA	NA	NA
Scaffold1	1245855	1245927	tRNA	tRNA_0016	NA	NA	NA	NA	NA	NA	NA	NA	NA	NA	NA	NA	NA	NA	NA
Scaffold1	1245936	1246016	tRNA	tRNA_0017	NA	NA	NA	NA	NA	NA	NA	NA	NA	NA	NA	NA	NA	NA	NA
Scaffold1	1246047	1246117	tRNA	tRNA_0018	NA	NA	NA	NA	NA	NA	NA	NA	NA	NA	NA	NA	NA	NA	NA
Scaffold1	1246133	1246237	Repeat:RepeatMasker:Transposon	SC.FOSU-QQT_TE0094	NA	NA	NA	NA	NA	NA	NA	NA	NA	NA	NA	NA	NA	NA	NA
Scaffold1	1246142	1246336	Repeat:TRF:TandemRepeat	SC.FOSU-QQT_TR0048	NA	NA	NA	NA	NA	NA	NA	NA	NA	NA	NA	NA	NA	NA	NA
Scaffold1	1246145	1246217	tRNA	tRNA_0019	NA	NA	NA	NA	NA	NA	NA	NA	NA	NA	NA	NA	NA	NA	NA
Scaffold1	1246249	1246321	tRNA	tRNA_0020	NA	NA	NA	NA	NA	NA	NA	NA	NA	NA	NA	NA	NA	NA	NA
Scaffold1	1246336	1246407	tRNA	tRNA_0021	NA	NA	NA	NA	NA	NA	NA	NA	NA	NA	NA	NA	NA	NA	NA
Scaffold1	1246464	1246534	tRNA	tRNA_0022	NA	NA	NA	NA	NA	NA	NA	NA	NA	NA	NA	NA	NA	NA	NA
Scaffold1	1246570	1246653	tRNA	tRNA_0024	NA	NA	NA	NA	NA	NA	NA	NA	NA	NA	NA	NA	NA	NA	NA
Scaffold1	1247061	1247591	Gene	GME1140_g	NA	NA	NA	NA	NA	NA	NA	NA	NA	60.7	6.2e-54	uridine kinase	NA	NA	NA
Scaffold1	1247900	1248250	Gene	GME1141_g	NA	NA	NA	NA	NA	NA	NA	NA	NA	NA	NA	NA	53.3	1.7e-20	Probable leucocin-A immunity protein OS=Leuconostoc gelidum OX=1244 PE=3 SV=1
Scaffold1	1248526	1252045	Gene	GME1142_g	5	{GO:0003700; DNA-binding transcription factor activity; molecular_function} {GO:0005524; ATP binding; molecular_function} {GO:0006355; regulation of DNA-templated transcription; biological_process} {GO:0007155; cell adhesion; biological_process} {GO:0016887; ATP hydrolysis activity; molecular_function}	NA	NA	NA	NA	NA	NA	NA	98.2	1.8e-310	domain protein	NA	NA	NA
Scaffold1	1252805	1253323	Gene	GME1143_g	NA	NA	NA	NA	NA	NA	NA	NA	NA	NA	NA	NA	NA	NA	NA
Scaffold1	1254184	1254972	Gene	GME1144_g	3	{GO:0003700; DNA-binding transcription factor activity; molecular_function} {GO:0006355; regulation of DNA-templated transcription; biological_process} {GO:0043565; sequence-specific DNA binding; molecular_function}	NA	NA	NA	NA	NA	NA	NA	99.6	2.4e-147	Helix-turn-helix domain	NA	NA	NA
Scaffold1	1255186	1256358	Gene	GME1145_g	4	{GO:0006812; monoatomic cation transport; biological_process} {GO:0008324; monoatomic cation transmembrane transporter activity; molecular_function} {GO:0016021; ; } {GO:0055085; transmembrane transport; biological_process}	NA	NA	NA	NA	NA	NA	NA	100	1.0e-218	Belongs to the cation diffusion facilitator (CDF) transporter (TC 2.A.4) family	NA	NA	NA
Scaffold1	1256619	1264208	Gene	GME1146_g	14	{GO:0000104; succinate dehydrogenase activity; molecular_function} {GO:0000166; nucleotide binding; molecular_function} {GO:0003677; DNA binding; molecular_function} {GO:0003700; DNA-binding transcription factor activity; molecular_function} {GO:0006355; regulation of DNA-templated transcription; biological_process} {GO:0006812; monoatomic cation transport; biological_process} {GO:0008887; glycer…	NA	NA	NA	NA	NA	NA	NA	NA	NA	NA	NA	NA	NA
Scaffold1	1258796	1258831	Repeat:TRF:TandemRepeat	SC.FOSU-QQT_TR0049	NA	NA	NA	NA	NA	NA	NA	NA	NA	NA	NA	NA	NA	NA	NA
Scaffold1	1264235	1264729	Gene	GME1147_g	3	{GO:0005737; cytoplasm; cellular_component} {GO:0008982; protein-N(PI)-phosphohistidine-sugar phosphotransferase activity; molecular_function} {GO:0009401; phosphoenolpyruvate-dependent sugar phosphotransferase system; biological_process}	NA	NA	NA	NA	NA	NA	NA	99.4	1.7e-85	pts system	58.3	4.4e-46	N-acetylgalactosamine-specific phosphotransferase enzyme IIB component 2 OS=Escherichia coli (strain K12) OX=83333 GN=agaV PE=4 SV=1
Scaffold1	1264728	1264859	Repeat:RepeatMasker:Transposon	SC.FOSU-QQT_TE0090	NA	NA	NA	NA	NA	NA	NA	NA	NA	NA	NA	NA	NA	NA	NA
Scaffold1	1264846	1264982	Repeat:RepeatMasker:Transposon	SC.FOSU-QQT_TE0091	NA	NA	NA	NA	NA	NA	NA	NA	NA	NA	NA	NA	NA	NA	NA
Scaffold1	1264999	1270086	Gene	GME1148_g	11	{GO:0003824; catalytic activity; molecular_function} {GO:0005975; carbohydrate metabolic process; biological_process} {GO:0006044; N-acetylglucosamine metabolic process; biological_process} {GO:0008448; N-acetylglucosamine-6-phosphate deacetylase activity; molecular_function} {GO:0009024; tagatose-6-phosphate kinase activity; molecular_function} {GO:0009401; phosphoenolpyruvate-dependent sugar ph…	NA	NA	NA	NA	NA	NA	NA	NA	NA	NA	NA	NA	NA
Scaffold1	1270756	1270877	sRNA	SC.FOSU-QQT_sRNA_000045	NA	NA	NA	NA	NA	NA	NA	NA	NA	NA	NA	NA	NA	NA	NA
Scaffold1	1270883	1270918	sRNA	SC.FOSU-QQT_sRNA_000047	NA	NA	NA	NA	NA	NA	NA	NA	NA	NA	NA	NA	NA	NA	NA
Scaffold1	1271019	1271341	sRNA	SC.FOSU-QQT_sRNA_000044	NA	NA	NA	NA	NA	NA	NA	NA	NA	NA	NA	NA	NA	NA	NA
Scaffold1	1271342	1271699	sRNA	SC.FOSU-QQT_sRNA_000046	NA	NA	NA	NA	NA	NA	NA	NA	NA	NA	NA	NA	NA	NA	NA
Scaffold1	1273760	1281200	Gene	GME1149_g	2	{GO:0003677; DNA binding; molecular_function} {GO:0016788; hydrolase activity, acting on ester bonds; molecular_function}	NA	NA	NA	NA	NA	NA	NA	NA	NA	NA	NA	NA	NA
Scaffold1	1281389	1281721	sRNA	SC.FOSU-QQT_sRNA_000051	NA	NA	NA	NA	NA	NA	NA	NA	NA	NA	NA	NA	NA	NA	NA
Scaffold1	1281779	1281802	sRNA	SC.FOSU-QQT_sRNA_000053	NA	NA	NA	NA	NA	NA	NA	NA	NA	NA	NA	NA	NA	NA	NA
Scaffold1	1281830	1282060	sRNA	SC.FOSU-QQT_sRNA_000052	NA	NA	NA	NA	NA	NA	NA	NA	NA	NA	NA	NA	NA	NA	NA
Scaffold1	1282089	1282457	sRNA	SC.FOSU-QQT_sRNA_000050	NA	NA	NA	NA	NA	NA	NA	NA	NA	NA	NA	NA	NA	NA	NA
Scaffold1	1284623	1285489	Gene	GME1150_g	NA	NA	NA	NA	NA	NA	NA	NA	NA	99.7	1.9e-156	Membrane	51.6	1.1e-79	Uncharacterized protein YjlA OS=Bacillus subtilis (strain 168) OX=224308 GN=yjlA PE=4 SV=1
Scaffold1	1285687	1286250	Gene	GME1151_g	1	{GO:0003677; DNA binding; molecular_function}	NA	NA	NA	NA	NA	NA	NA	98.9	1.8e-99	Cupin 2, conserved barrel domain protein	NA	NA	NA
Scaffold1	1286342	1287625	Gene	GME1152_g	2	{GO:0003677; DNA binding; molecular_function} {GO:0005515; protein binding; molecular_function}	NA	NA	NA	NA	NA	NA	NA	98.5	9.3e-229	Tetratricopeptide repeat	NA	NA	NA
Scaffold1	1287653	1288465	Gene	GME1153_g	2	{GO:0046353; aminoglycoside 3-N-acetyltransferase activity; molecular_function} {GO:0046677; response to antibiotic; biological_process}	NA	NA	NA	NA	NA	NA	NA	99.6	6.0e-157	aminoglycoside	51.7	1.3e-74	SPbeta prophage-derived aminoglycoside N(3')-acetyltransferase-like protein YokD OS=Bacillus subtilis (strain 168) OX=224308 GN=yokD PE=1 SV=1
Scaffold1	1288538	1289977	Gene	GME1154_g	2	{GO:0004553; hydrolase activity, hydrolyzing O-glycosyl compounds; molecular_function} {GO:0005975; carbohydrate metabolic process; biological_process}	NA	NA	NA	NA	NA	NA	NA	99.8	1.2e-285	Belongs to the glycosyl hydrolase 1 family	56.1	2.8e-149	Aryl-phospho-beta-D-glucosidase BglH OS=Bacillus subtilis (strain 168) OX=224308 GN=bglH PE=1 SV=2
Scaffold1	1290189	1290611	Gene	GME1155_g	NA	NA	NA	NA	NA	NA	NA	NA	NA	NA	NA	NA	NA	NA	NA
Scaffold1	1290690	1291052	Gene	GME1156_g	NA	NA	NA	NA	NA	NA	NA	NA	NA	99.2	1.0e-60	Domain of unknown function (DU1801)	NA	NA	NA
Scaffold1	1291252	1291593	Gene	GME1157_g	2	{GO:0003700; DNA-binding transcription factor activity; molecular_function} {GO:0006355; regulation of DNA-templated transcription; biological_process}	NA	NA	NA	NA	NA	NA	NA	99.1	1.2e-55	Transcriptional regulator	48.1	3.1e-14	HTH-type transcriptional repressor CzrA OS=Bacillus subtilis (strain 168) OX=224308 GN=czrA PE=1 SV=1
Scaffold1	1292430	1292539	Repeat:RepeatMasker:Transposon	SC.FOSU-QQT_TE0092	NA	NA	NA	NA	NA	NA	NA	NA	NA	NA	NA	NA	NA	NA	NA
Scaffold1	1292525	1292653	Repeat:RepeatMasker:Transposon	SC.FOSU-QQT_TE0093	NA	NA	NA	NA	NA	NA	NA	NA	NA	NA	NA	NA	NA	NA	NA
Scaffold1	1292647	1292683	Repeat:RepeatMasker:Transposon	SC.FOSU-QQT_TE0094	NA	NA	NA	NA	NA	NA	NA	NA	NA	NA	NA	NA	NA	NA	NA
Scaffold1	1292698	1292997	Gene	GME1158_g	NA	NA	NA	NA	NA	NA	NA	NA	NA	100	1.1e-50	Transcriptional regulator	NA	NA	NA
Scaffold1	1293259	1293981	Gene	GME1159_g	3	{GO:0004318; enoyl-[acyl-carrier-protein] reductase (NADH) activity; molecular_function} {GO:0006633; fatty acid biosynthetic process; biological_process} {GO:0055114; ; }	NA	NA	NA	41.4	1.5e-27	Reductases with broad range of substrate specificities	General function prediction only ;	100	7.3e-130	Enoyl- acyl-carrier-protein reductase NADH	63.3	1.1e-82	Enoyl-[acyl-carrier-protein] reductase [NADH] FabI OS=Enterococcus faecalis (strain ATCC 700802 / V583) OX=226185 GN=fabI PE=3 SV=1
Scaffold1	1294028	1295047	Gene	GME1160_g	NA	NA	NA	NA	NA	NA	NA	NA	NA	100	4.4e-189	Catalyzes the transfer of a lysyl group from L-lysyl- tRNA(Lys) to membrane-bound phosphatidylglycerol (PG), which produces lysylphosphatidylglycerol (LPG), a major component of the bacterial membrane with a positive net charge. LPG synthesis contributes to bacterial virulence as it is involved in the resistance mechanism against cationic antimicrobial peptides (CAMP) produces by the host's immun…	NA	NA	NA
Scaffold1	1294051	1294085	Repeat:RepeatMasker:Transposon	SC.FOSU-QQT_TE0095	NA	NA	NA	NA	NA	NA	NA	NA	NA	NA	NA	NA	NA	NA	NA
Scaffold1	1295673	1297169	Gene	GME1161_g	NA	NA	NA	NA	NA	NA	NA	NA	NA	100	9.9e-291	transcriptional antiterminator	NA	NA	NA
Scaffold1	1297501	1301085	Gene	GME1162_g	NA	NA	NA	NA	NA	NA	NA	NA	NA	NA	NA	NA	NA	NA	NA
Scaffold1	1301106	1302167	Gene	GME1163_g	NA	NA	NA	NA	NA	NA	NA	NA	NA	NA	NA	NA	NA	NA	NA
Scaffold1	1302243	1303058	Gene	GME1164_g	NA	NA	NA	NA	NA	NA	NA	NA	NA	NA	NA	NA	NA	NA	NA
Scaffold1	1303081	1303893	Gene	GME1165_g	NA	NA	NA	NA	NA	NA	NA	NA	NA	NA	NA	NA	NA	NA	NA
Scaffold1	1303923	1304738	Gene	GME1166_g	NA	NA	NA	NA	NA	NA	NA	NA	NA	NA	NA	NA	NA	NA	NA
Scaffold1	1304784	1306190	Gene	GME1167_g	NA	NA	NA	NA	NA	NA	NA	NA	NA	NA	NA	NA	NA	NA	NA
Scaffold1	1305903	1305931	Repeat:RepeatMasker:Transposon	SC.FOSU-QQT_TE0096	NA	NA	NA	NA	NA	NA	NA	NA	NA	NA	NA	NA	NA	NA	NA
Scaffold1	1306315	1306398	Repeat:RepeatMasker:Transposon	SC.FOSU-QQT_TE0095	NA	NA	NA	NA	NA	NA	NA	NA	NA	NA	NA	NA	NA	NA	NA
Scaffold1	1306378	1307202	Gene	GME1168_g	NA	NA	NA	NA	NA	NA	NA	NA	NA	NA	NA	NA	NA	NA	NA
Scaffold1	1307401	1308564	Gene	GME1169_g	NA	NA	NA	NA	NA	NA	NA	NA	NA	98.3	2.0e-158	Protein of unknown function C-terminal (DUF3324)	NA	NA	NA
Scaffold1	1309180	1311471	Gene	GME1170_g	3	{GO:0003677; DNA binding; molecular_function} {GO:0003678; DNA helicase activity; molecular_function} {GO:0005524; ATP binding; molecular_function}	NA	NA	NA	NA	NA	NA	NA	73.8	0.0e+00	AAA domain	40.3	3.3e-160	DNA helicase IV OS=Bacillus subtilis (strain 168) OX=224308 GN=helD PE=1 SV=1
Scaffold1	1311516	1312808	Gene	GME1171_g	NA	NA	NA	NA	NA	NA	NA	NA	NA	99.3	2.7e-244	response to pH	NA	NA	NA
Scaffold1	1312930	1314114	Gene	GME1172_g	NA	NA	NA	NA	NA	NA	NA	NA	NA	99.5	3.0e-221	transferase activity, transferring glycosyl groups	50.9	6.5e-96	Alpha-monoglucosyldiacylglycerol synthase OS=Streptococcus pneumoniae (strain ATCC BAA-255 / R6) OX=171101 GN=spr0982 PE=1 SV=1
Scaffold1	1314409	1315014	Gene	GME1173_g	NA	NA	NA	NA	NA	NA	NA	NA	NA	99.5	1.1e-110	protein targeting	NA	NA	NA
Scaffold1	1315066	1316484	Gene	GME1174_g	NA	NA	NA	NA	NA	NA	NA	NA	NA	100	2.5e-155	EDD domain protein, DegV family	41.8	9.0e-57	DegV domain-containing protein CA_C1624 OS=Clostridium acetobutylicum (strain ATCC 824 / DSM 792 / JCM 1419 / LMG 5710 / VKM B-1787) OX=272562 GN=CA_C1624 PE=3 SV=1
Scaffold1	1316640	1317296	Gene	GME1175_g	NA	NA	NA	NA	NA	NA	NA	NA	NA	94.9	3.5e-115	COG0491 Zn-dependent hydrolases, including glyoxylases	42.9	6.5e-45	Uncharacterized protein YobT OS=Bacillus subtilis (strain 168) OX=224308 GN=yobT PE=3 SV=1
Scaffold1	1317338	1317778	Gene	GME1176_g	2	{GO:0003677; DNA binding; molecular_function} {GO:0006355; regulation of DNA-templated transcription; biological_process}	NA	NA	NA	NA	NA	NA	NA	97.2	2.9e-73	bacterial-type RNA polymerase transcription factor activity, metal ion regulated sequence-specific DNA binding	NA	NA	NA
Scaffold1	1318015	1320129	Gene	GME1177_g	4	{GO:0006812; monoatomic cation transport; biological_process} {GO:0015299; ; } {GO:0016021; ; } {GO:0055085; transmembrane transport; biological_process}	NA	NA	NA	NA	NA	NA	NA	99.9	0.0e+00	NhaP-type Na H and K H antiporters	NA	NA	NA
Scaffold1	1318746	1318782	Repeat:RepeatMasker:Transposon	SC.FOSU-QQT_TE0097	NA	NA	NA	NA	NA	NA	NA	NA	NA	NA	NA	NA	NA	NA	NA
Scaffold1	1319892	1319953	Repeat:RepeatMasker:Transposon	SC.FOSU-QQT_TE0098	NA	NA	NA	NA	NA	NA	NA	NA	NA	NA	NA	NA	NA	NA	NA
Scaffold1	1320271	1320374	Repeat:RepeatMasker:Transposon	SC.FOSU-QQT_TE0096	NA	NA	NA	NA	NA	NA	NA	NA	NA	NA	NA	NA	NA	NA	NA
Scaffold1	1320356	1320979	Repeat:TRF:TandemRepeat	SC.FOSU-QQT_TR0050	NA	NA	NA	NA	NA	NA	NA	NA	NA	NA	NA	NA	NA	NA	NA
Scaffold1	1320361	1320495	Repeat:RepeatMasker:Transposon	SC.FOSU-QQT_TE0097	NA	NA	NA	NA	NA	NA	NA	NA	NA	NA	NA	NA	NA	NA	NA
Scaffold1	1320482	1320616	Repeat:RepeatMasker:Transposon	SC.FOSU-QQT_TE0098	NA	NA	NA	NA	NA	NA	NA	NA	NA	NA	NA	NA	NA	NA	NA
Scaffold1	1320603	1320737	Repeat:RepeatMasker:Transposon	SC.FOSU-QQT_TE0099	NA	NA	NA	NA	NA	NA	NA	NA	NA	NA	NA	NA	NA	NA	NA
Scaffold1	1320724	1320858	Repeat:RepeatMasker:Transposon	SC.FOSU-QQT_TE0100	NA	NA	NA	NA	NA	NA	NA	NA	NA	NA	NA	NA	NA	NA	NA
Scaffold1	1320845	1320979	Repeat:RepeatMasker:Transposon	SC.FOSU-QQT_TE0101	NA	NA	NA	NA	NA	NA	NA	NA	NA	NA	NA	NA	NA	NA	NA
Scaffold1	1321251	1325174	Gene	GME1178_g	1	{GO:0045454; cell redox homeostasis; biological_process}	NA	NA	NA	NA	NA	NA	NA	95.7	4.8e-230	UPF0210 protein	84	6.2e-206	UPF0210 protein lin0538 OS=Listeria innocua serovar 6a (strain ATCC BAA-680 / CLIP 11262) OX=272626 GN=lin0538 PE=3 SV=1
Scaffold1	1326687	1328504	Gene	GME1179_g	2	{GO:0004222; metalloendopeptidase activity; molecular_function} {GO:0006508; proteolysis; biological_process}	NA	NA	NA	NA	NA	NA	NA	81	1.6e-290	Oligoendopeptidase f	56.2	3.1e-198	Oligoendopeptidase F homolog OS=Bacillus subtilis (strain 168) OX=224308 GN=yjbG PE=3 SV=2
Scaffold1	1327060	1327107	Repeat:RepeatMasker:Transposon	SC.FOSU-QQT_TE0099	NA	NA	NA	NA	NA	NA	NA	NA	NA	NA	NA	NA	NA	NA	NA
Scaffold1	1328582	1329274	Gene	GME1180_g	NA	NA	NA	NA	NA	NA	NA	NA	NA	100	8.5e-128	dithiol-disulfide isomerase involved in polyketide biosynthesis	NA	NA	NA
Scaffold1	1329464	1330045	Gene	GME1181_g	NA	NA	NA	NA	NA	NA	NA	NA	NA	97.4	1.8e-102	Adenylate cyclase	NA	NA	NA
Scaffold1	1330214	1330867	Gene	GME1182_g	1	{GO:0015969; guanosine tetraphosphate metabolic process; biological_process}	NA	NA	NA	NA	NA	NA	NA	100	6.2e-120	RelA SpoT domain protein	65	1.8e-71	GTP pyrophosphokinase YjbM OS=Bacillus subtilis (strain 168) OX=224308 GN=yjbM PE=1 SV=1
Scaffold1	1330902	1334041	Gene	GME1183_g	12	{GO:0001522; pseudouridine synthesis; biological_process} {GO:0003723; RNA binding; molecular_function} {GO:0003951; NAD+ kinase activity; molecular_function} {GO:0006741; NADP biosynthetic process; biological_process} {GO:0006812; monoatomic cation transport; biological_process} {GO:0008324; monoatomic cation transmembrane transporter activity; molecular_function} {GO:0009451; RNA modification; …	NA	NA	NA	NA	NA	NA	NA	99.6	7.6e-253	Acts as a magnesium transporter	73.1	1.0e-185	Magnesium transporter MgtE OS=Enterococcus faecalis (strain ATCC 700802 / V583) OX=226185 GN=mgtE PE=1 SV=1
Scaffold1	1334123	1334372	Repeat:TRF:TandemRepeat	SC.FOSU-QQT_TR0051	NA	NA	NA	NA	NA	NA	NA	NA	NA	NA	NA	NA	NA	NA	NA
Scaffold1	1334130	1334249	Repeat:RepeatMasker:Transposon	SC.FOSU-QQT_TE0102	NA	NA	NA	NA	NA	NA	NA	NA	NA	NA	NA	NA	NA	NA	NA
Scaffold1	1334238	1334371	Repeat:RepeatMasker:Transposon	SC.FOSU-QQT_TE0103	NA	NA	NA	NA	NA	NA	NA	NA	NA	NA	NA	NA	NA	NA	NA
Scaffold1	1334488	1335387	Gene	GME1184_g	NA	NA	NA	NA	NA	NA	NA	NA	NA	98.3	2.3e-165	Competence protein ComEC	NA	NA	NA
Scaffold1	1335658	1336092	Gene	GME1185_g	3	{GO:0004343; glucosamine 6-phosphate N-acetyltransferase activity; molecular_function} {GO:0006048; UDP-N-acetylglucosamine biosynthetic process; biological_process} {GO:0008080; N-acetyltransferase activity; molecular_function}	NA	NA	NA	NA	NA	NA	NA	100	2.8e-76	COG0454 Histone acetyltransferase HPA2 and related acetyltransferases	43.3	3.9e-22	Putative acetyltransferase SAR1027 OS=Staphylococcus aureus (strain MRSA252) OX=282458 GN=SAR1027 PE=3 SV=1
Scaffold1	1336271	1337308	Gene	GME1186_g	NA	NA	NA	NA	NA	NA	NA	NA	NA	99.4	2.4e-195	M42, glutamyl aminopeptidase	63.3	3.1e-126	Putative aminopeptidase YhfE OS=Bacillus subtilis (strain 168) OX=224308 GN=yhfE PE=3 SV=1
Scaffold1	1337474	1338601	Gene	GME1187_g	NA	NA	NA	NA	NA	NA	NA	NA	NA	100	6.1e-208	permease	45.5	7.1e-92	Putative transport protein YueF OS=Bacillus subtilis (strain 168) OX=224308 GN=yueF PE=3 SV=1
Scaffold1	1338881	1340236	Gene	GME1188_g	4	{GO:0016491; oxidoreductase activity; molecular_function} {GO:0045454; cell redox homeostasis; biological_process} {GO:0050660; flavin adenine dinucleotide binding; molecular_function} {GO:0055114; ; }	NA	NA	NA	NA	NA	NA	NA	99.8	1.0e-257	pyridine nucleotide-disulphide oxidoreductase dimerisation	71.8	3.5e-186	NADH oxidase OS=Enterococcus faecalis (strain ATCC 700802 / V583) OX=226185 GN=nox PE=1 SV=1
Scaffold1	1340335	1340453	Repeat:RepeatMasker:Transposon	SC.FOSU-QQT_TE0104	NA	NA	NA	NA	NA	NA	NA	NA	NA	NA	NA	NA	NA	NA	NA
Scaffold1	1340495	1341031	Gene	GME1189_g	2	{GO:0003676; nucleic acid binding; molecular_function} {GO:0004518; nuclease activity; molecular_function}	NA	NA	NA	NA	NA	NA	NA	99.4	2.5e-95	RNA catabolic process	NA	NA	NA
Scaffold1	1341170	1342480	Gene	GME1190_g	1	{GO:0050660; flavin adenine dinucleotide binding; molecular_function}	NA	NA	NA	NA	NA	NA	NA	100	1.2e-239	flavin adenine dinucleotide binding	NA	NA	NA
Scaffold1	1342826	1344403	Gene	GME1191_g	4	{GO:0003924; GTPase activity; molecular_function} {GO:0005525; GTP binding; molecular_function} {GO:0005737; cytoplasm; cellular_component} {GO:0006415; translational termination; biological_process}	NA	NA	NA	NA	NA	NA	NA	100	8.8e-306	Increases the formation of ribosomal termination complexes and stimulates activities of RF-1 and RF-2. It binds guanine nucleotides and has strong preference for UGA stop codons. It may interact directly with the ribosome. The stimulation of RF- 1 and RF-2 is significantly reduced by GTP and GDP, but not by GMP	80.2	1.6e-246	Peptide chain release factor 3 OS=Enterococcus faecalis (strain ATCC 700802 / V583) OX=226185 GN=prfC PE=3 SV=1
Scaffold1	1345694	1347046	Gene	GME1192_g	3	{GO:0006812; monoatomic cation transport; biological_process} {GO:0008324; monoatomic cation transmembrane transporter activity; molecular_function} {GO:0055085; transmembrane transport; biological_process}	NA	NA	NA	NA	NA	NA	NA	100	1.1e-248	Potassium uptake protein	47.8	3.6e-114	Ktr system potassium uptake protein D OS=Bacillus subtilis (strain 168) OX=224308 GN=ktrD PE=3 SV=1
Scaffold1	1347096	1349288	Gene	GME1193_g	2	{GO:0005515; protein binding; molecular_function} {GO:0005524; ATP binding; molecular_function}	48.8	1.6e-153	ATP-dependent Clp protease ATP-binding subunit ClpB	51	4.5e-187	Chaperone HSP104 and related ATP-dependent Clp proteases	Posttranslational modification, protein turnover, chaperones ;	99.9	0.0e+00	Part of a stress-induced multi-chaperone system, it is involved in the recovery of the cell from heat-induced damage, in cooperation with DnaK, DnaJ and GrpE	69.4	3.2e-282	ATP-dependent Clp protease ATP-binding subunit ClpE OS=Lactococcus lactis subsp. cremoris (strain MG1363) OX=416870 GN=clpE PE=1 SV=2
Scaffold1	1350463	1351086	Gene	GME1194_g	NA	NA	NA	NA	NA	NA	NA	NA	NA	100	7.1e-36	phosphocarrier protein (HPr)	91.2	1.1e-33	Phosphocarrier protein HPr OS=Latilactobacillus sakei OX=1599 GN=ptsH PE=3 SV=1
Scaffold1	1351146	1352807	Gene	GME1195_g	5	{GO:0003824; catalytic activity; molecular_function} {GO:0008965; phosphoenolpyruvate-protein phosphotransferase activity; molecular_function} {GO:0009401; phosphoenolpyruvate-dependent sugar phosphotransferase system; biological_process} {GO:0016310; phosphorylation; biological_process} {GO:0016772; transferase activity, transferring phosphorus-containing groups; molecular_function}	NA	NA	NA	NA	NA	NA	NA	100	4.8e-312	General (non sugar-specific) component of the phosphoenolpyruvate-dependent sugar phosphotransferase system (sugar PTS). This major carbohydrate active-transport system catalyzes the phosphorylation of incoming sugar substrates concomitantly with their translocation across the cell membrane. Enzyme I transfers the phosphoryl group from phosphoenolpyruvate (PEP) to the phosphoryl carrier protein (…	79.1	7.7e-252	Phosphoenolpyruvate-protein phosphotransferase OS=Enterococcus faecalis (strain ATCC 700802 / V583) OX=226185 GN=ptsI PE=1 SV=2
Scaffold1	1353204	1357441	Gene	GME1196_g	4	{GO:0016491; oxidoreductase activity; molecular_function} {GO:0050661; NADP binding; molecular_function} {GO:0051287; NAD binding; molecular_function} {GO:0055114; ; }	NA	NA	NA	NA	NA	NA	NA	NA	NA	NA	NA	NA	NA
Scaffold1	1357507	1358688	Gene	GME1197_g	3	{GO:0003824; catalytic activity; molecular_function} {GO:0009058; biosynthetic process; biological_process} {GO:0030170; pyridoxal phosphate binding; molecular_function}	NA	NA	NA	NA	NA	NA	NA	99.7	1.6e-219	Aminotransferase	49.2	1.7e-104	Probable N-acetyl-LL-diaminopimelate aminotransferase OS=Bacillus subtilis (strain 168) OX=224308 GN=dapX PE=1 SV=3
Scaffold1	1357836	1357908	Repeat:RepeatMasker:Transposon	SC.FOSU-QQT_TE0100	NA	NA	NA	NA	NA	NA	NA	NA	NA	NA	NA	NA	NA	NA	NA
Scaffold1	1359081	1361900	Gene	GME1198_g	7	{GO:0004413; homoserine kinase activity; molecular_function} {GO:0005524; ATP binding; molecular_function} {GO:0006520; amino acid metabolic process; biological_process} {GO:0006566; threonine metabolic process; biological_process} {GO:0016491; oxidoreductase activity; molecular_function} {GO:0050661; NADP binding; molecular_function} {GO:0055114; ; }	NA	NA	NA	NA	NA	NA	NA	100	3.1e-222	homoserine dehydrogenase	50.9	1.6e-114	Homoserine dehydrogenase OS=Bacillus subtilis (strain 168) OX=224308 GN=hom PE=1 SV=2
Scaffold1	1362337	1364151	Gene	GME1199_g	2	{GO:0003824; catalytic activity; molecular_function} {GO:0008484; sulfuric ester hydrolase activity; molecular_function}	NA	NA	NA	NA	NA	NA	NA	99.8	0.0e+00	Belongs to the LTA synthase family	52.7	1.1e-163	Lipoteichoic acid synthase 1 OS=Bacillus subtilis (strain 168) OX=224308 GN=ltaS1 PE=1 SV=1
Scaffold1	1364885	1365877	Gene	GME1200_g	3	{GO:0003824; catalytic activity; molecular_function} {GO:0005975; carbohydrate metabolic process; biological_process} {GO:0016810; hydrolase activity, acting on carbon-nitrogen (but not peptide) bonds; molecular_function}	NA	NA	NA	NA	NA	NA	NA	99.7	1.1e-184	Polysaccharide deacetylase	41.6	4.2e-56	Peptidoglycan-N-acetylglucosamine deacetylase PgdA OS=Listeria monocytogenes serovar 1/2a (strain ATCC BAA-679 / EGD-e) OX=169963 GN=pgdA PE=1 SV=1
Scaffold1	1365931	1366446	Gene	GME1201_g	2	{GO:0005507; copper ion binding; molecular_function} {GO:0055070; copper ion homeostasis; biological_process}	40.6	3.2e-17	copper homeostasis protein	42.4	6.0e-26	Predicted Cu2+ homeostasis protein CutC	Inorganic ion transport and metabolism ;	99.4	1.3e-93	Participates in the control of copper homeostasis	62.5	1.5e-57	PF03932 family protein CutC OS=Enterococcus faecalis (strain ATCC 700802 / V583) OX=226185 GN=cutC PE=2 SV=1
Scaffold1	1367448	1369367	Gene	GME1202_g	2	{GO:0004066; asparagine synthase (glutamine-hydrolyzing) activity; molecular_function} {GO:0006529; asparagine biosynthetic process; biological_process}	NA	NA	NA	NA	NA	NA	NA	100	0.0e+00	asparagine synthase	60	4.4e-227	Asparagine synthetase [glutamine-hydrolyzing] 1 OS=Bacillus subtilis (strain 168) OX=224308 GN=asnB PE=1 SV=2
Scaffold1	1369445	1370635	Gene	GME1203_g	3	{GO:0004072; aspartate kinase activity; molecular_function} {GO:0008652; amino acid biosynthetic process; biological_process} {GO:0009089; lysine biosynthetic process via diaminopimelate; biological_process}	NA	NA	NA	NA	NA	NA	NA	99.5	4.4e-217	aspartate kinase activity	57	1.8e-117	Aspartokinase 1 OS=Bacillus subtilis (strain 168) OX=224308 GN=dapG PE=3 SV=3
Scaffold1	1371059	1371184	Repeat:RepeatMasker:Transposon	SC.FOSU-QQT_TE0105	NA	NA	NA	NA	NA	NA	NA	NA	NA	NA	NA	NA	NA	NA	NA
Scaffold1	1371315	1373178	Gene	GME1204_g	NA	NA	NA	NA	NA	NA	NA	NA	NA	99.4	1.1e-203	Glutamyl aminopeptidase	63	7.9e-133	Putative aminopeptidase YsdC OS=Bacillus subtilis (strain 168) OX=224308 GN=ysdC PE=1 SV=1
Scaffold1	1373253	1373753	Gene	GME1205_g	NA	NA	NA	NA	NA	NA	NA	NA	NA	100	3.8e-93	enzyme involved in biosynthesis of extracellular polysaccharides	NA	NA	NA
Scaffold1	1374211	1377523	Gene	GME1206_g	6	{GO:0004729; oxygen-dependent protoporphyrinogen oxidase activity; molecular_function} {GO:0006464; ; } {GO:0006779; porphyrin-containing compound biosynthetic process; biological_process} {GO:0009249; protein lipoylation; biological_process} {GO:0016491; oxidoreductase activity; molecular_function} {GO:0055114; ; }	NA	NA	NA	NA	NA	NA	NA	99.6	5.0e-268	Catalyzes the 6-electron oxidation of protoporphyrinogen-IX to form protoporphyrin-IX	NA	NA	NA
Scaffold1	1377577	1378578	Gene	GME1207_g	6	{GO:0000166; nucleotide binding; molecular_function} {GO:0004812; aminoacyl-tRNA ligase activity; molecular_function} {GO:0004830; tryptophan-tRNA ligase activity; molecular_function} {GO:0005524; ATP binding; molecular_function} {GO:0006418; tRNA aminoacylation for protein translation; biological_process} {GO:0006436; tryptophanyl-tRNA aminoacylation; biological_process}	42.6	6.3e-70	tryptophanyl-tRNA synthetase	42.7	8.8e-74	Mitochondrial tryptophanyl-tRNA synthetase	Translation, ribosomal structure and biogenesis ;	99.1	2.9e-185	Tryptophanyl-tRNA synthetase	74.5	4.8e-140	Tryptophan--tRNA ligase OS=Enterococcus faecalis (strain ATCC 700802 / V583) OX=226185 GN=trpS PE=3 SV=1
Scaffold1	1379288	1393652	Gene	GME1208_g	16	{GO:0000155; phosphorelay sensor kinase activity; molecular_function} {GO:0000160; phosphorelay signal transduction system; biological_process} {GO:0000166; nucleotide binding; molecular_function} {GO:0003677; DNA binding; molecular_function} {GO:0003700; DNA-binding transcription factor activity; molecular_function} {GO:0005524; ATP binding; molecular_function} {GO:0006355; regulation of DNA-tem…	NA	NA	NA	NA	NA	NA	NA	NA	NA	NA	NA	NA	NA
Scaffold1	1380053	1380091	Repeat:RepeatMasker:Transposon	SC.FOSU-QQT_TE0101	NA	NA	NA	NA	NA	NA	NA	NA	NA	NA	NA	NA	NA	NA	NA
Scaffold1	1381767	1381859	Repeat:RepeatMasker:Transposon	SC.FOSU-QQT_TE0106	NA	NA	NA	NA	NA	NA	NA	NA	NA	NA	NA	NA	NA	NA	NA
Scaffold1	1383814	1383856	Repeat:RepeatMasker:Transposon	SC.FOSU-QQT_TE0107	NA	NA	NA	NA	NA	NA	NA	NA	NA	NA	NA	NA	NA	NA	NA
Scaffold1	1383843	1383977	Repeat:RepeatMasker:Transposon	SC.FOSU-QQT_TE0108	NA	NA	NA	NA	NA	NA	NA	NA	NA	NA	NA	NA	NA	NA	NA
Scaffold1	1384488	1384537	Repeat:RepeatMasker:Transposon	SC.FOSU-QQT_TE0102	NA	NA	NA	NA	NA	NA	NA	NA	NA	NA	NA	NA	NA	NA	NA
Scaffold1	1390912	1390963	Repeat:RepeatMasker:Transposon	SC.FOSU-QQT_TE0103	NA	NA	NA	NA	NA	NA	NA	NA	NA	NA	NA	NA	NA	NA	NA
Scaffold1	1393742	1394979	Gene	GME1209_g	3	{GO:0006808; regulation of nitrogen utilization; biological_process} {GO:0016491; oxidoreductase activity; molecular_function} {GO:0030234; enzyme regulator activity; molecular_function}	40.6	7.9e-16	L-rhamnose 1-dehydrogenase	NA	NA	NA	NA	46.4	2.0e-49	Dehydrogenases with different specificities (Related to short-chain alcohol dehydrogenases)	NA	NA	NA
Scaffold1	1395007	1396131	Gene	GME1210_g	4	{GO:0008519; ammonium transmembrane transporter activity; molecular_function} {GO:0015696; ; } {GO:0016020; membrane; cellular_component} {GO:0072488; ammonium transmembrane transport; biological_process}	44.1	5.4e-78	ammonium transporter, Amt family	41.3	1.2e-71	Ammonia permease	Inorganic ion transport and metabolism ;	99.7	6.0e-216	Ammonium Transporter	50.8	5.4e-100	Ammonium transporter OS=Bacillus subtilis (strain 168) OX=224308 GN=nrgA PE=1 SV=1
Scaffold1	1396720	1397649	Gene	GME1211_g	2	{GO:0043190; ATP-binding cassette (ABC) transporter complex; cellular_component} {GO:0055085; transmembrane transport; biological_process}	NA	NA	NA	NA	NA	NA	NA	100	8.3e-171	Phosphonate ABC transporter	NA	NA	NA
Scaffold1	1398094	1399032	Gene	GME1212_g	NA	NA	NA	NA	NA	NA	NA	NA	NA	99	1.0e-171	ABC-type sugar transport system periplasmic component	40.5	1.3e-51	Putative rhizopine-binding protein OS=Rhizobium meliloti OX=382 GN=mocB PE=3 SV=1
Scaffold1	1399121	1400638	Gene	GME1213_g	2	{GO:0005524; ATP binding; molecular_function} {GO:0016887; ATP hydrolysis activity; molecular_function}	NA	NA	NA	NA	NA	NA	NA	99.6	2.6e-286	Part of the ABC transporter complex RbsABC involved in ribose import. Responsible for energy coupling to the transport system	51.4	1.6e-147	Putative ribose/galactose/methyl galactoside import ATP-binding protein OS=Halalkalibacterium halodurans (strain ATCC BAA-125 / DSM 18197 / FERM 7344 / JCM 9153 / C-125) OX=272558 GN=BH2322 PE=3 SV=1
Scaffold1	1400669	1401694	Gene	GME1214_g	3	{GO:0016020; membrane; cellular_component} {GO:0022857; transmembrane transporter activity; molecular_function} {GO:0055085; transmembrane transport; biological_process}	NA	NA	NA	NA	NA	NA	NA	100	1.7e-185	Belongs to the binding-protein-dependent transport system permease family	41.5	7.0e-62	Galactose/methyl galactoside import permease protein MglC OS=Salmonella typhimurium (strain LT2 / SGSC1412 / ATCC 700720) OX=99287 GN=mglC PE=1 SV=2
Scaffold1	1400835	1400870	Repeat:RepeatMasker:Transposon	SC.FOSU-QQT_TE0104	NA	NA	NA	NA	NA	NA	NA	NA	NA	NA	NA	NA	NA	NA	NA
Scaffold1	1401772	1402946	Gene	GME1215_g	2	{GO:0003700; DNA-binding transcription factor activity; molecular_function} {GO:0006355; regulation of DNA-templated transcription; biological_process}	NA	NA	NA	NA	NA	NA	NA	99.6	3.2e-126	Transcriptional	55.8	1.8e-68	HTH-type transcriptional regulator IolR OS=Bacillus subtilis (strain 168) OX=224308 GN=iolR PE=4 SV=1
Scaffold1	1403264	1404727	Gene	GME1216_g	4	{GO:0004491; methylmalonate-semialdehyde dehydrogenase (acylating, NAD) activity; molecular_function} {GO:0016491; oxidoreductase activity; molecular_function} {GO:0016620; oxidoreductase activity, acting on the aldehyde or oxo group of donors, NAD or NADP as acceptor; molecular_function} {GO:0055114; ; }	41.3	9.5e-107	malonate-semialdehyde dehydrogenase (acetylating) / methylmalonate-semialdehyde dehydrogenase	45.1	1.8e-120	Methylmalonate semialdehyde dehydrogenase	Amino acid transport and metabolism ; Carbohydrate transport and metabolism ;	99.2	1.6e-277	Belongs to the aldehyde dehydrogenase family	81.3	9.8e-235	Malonate-semialdehyde dehydrogenase OS=Bacillus subtilis subsp. natto OX=86029 GN=iolA PE=3 SV=2
Scaffold1	1404751	1404788	Repeat:RepeatMasker:Transposon	SC.FOSU-QQT_TE0109	NA	NA	NA	NA	NA	NA	NA	NA	NA	NA	NA	NA	NA	NA	NA
Scaffold1	1404775	1404909	Repeat:RepeatMasker:Transposon	SC.FOSU-QQT_TE0110	NA	NA	NA	NA	NA	NA	NA	NA	NA	NA	NA	NA	NA	NA	NA
Scaffold1	1404928	1421469	Gene	GME1217_g	24	{GO:0000287; magnesium ion binding; molecular_function} {GO:0003700; DNA-binding transcription factor activity; molecular_function} {GO:0003824; catalytic activity; molecular_function} {GO:0004332; fructose-bisphosphate aldolase activity; molecular_function} {GO:0004420; hydroxymethylglutaryl-CoA reductase (NADPH) activity; molecular_function} {GO:0005975; carbohydrate metabolic process; biologic…	NA	NA	NA	NA	NA	NA	NA	NA	NA	NA	NA	NA	NA
Scaffold1	1407727	1407789	Repeat:RepeatMasker:Transposon	SC.FOSU-QQT_TE0105	NA	NA	NA	NA	NA	NA	NA	NA	NA	NA	NA	NA	NA	NA	NA
Scaffold1	1419369	1419456	Repeat:RepeatMasker:Transposon	SC.FOSU-QQT_TE0111	NA	NA	NA	NA	NA	NA	NA	NA	NA	NA	NA	NA	NA	NA	NA
Scaffold1	1419472	1419543	Repeat:RepeatMasker:Transposon	SC.FOSU-QQT_TE0112	NA	NA	NA	NA	NA	NA	NA	NA	NA	NA	NA	NA	NA	NA	NA
Scaffold1	1421717	1422469	Gene	GME1218_g	2	{GO:0003700; DNA-binding transcription factor activity; molecular_function} {GO:0006355; regulation of DNA-templated transcription; biological_process}	NA	NA	NA	NA	NA	NA	NA	100	1.4e-136	COG1349 Transcriptional regulators of sugar metabolism	41.1	3.8e-49	HTH-type transcriptional regulator IolR OS=Bacillus subtilis (strain 168) OX=224308 GN=iolR PE=4 SV=1
Scaffold1	1422859	1423656	Gene	GME1219_g	5	{GO:0005524; ATP binding; molecular_function} {GO:0015416; ABC-type phosphonate transporter activity; molecular_function} {GO:0015716; organic phosphonate transport; biological_process} {GO:0016020; membrane; cellular_component} {GO:0016887; ATP hydrolysis activity; molecular_function}	NA	NA	NA	NA	NA	NA	NA	99.6	2.2e-140	Part of the ABC transporter complex PhnCDE involved in phosphonates import. Responsible for energy coupling to the transport system	71.7	4.7e-98	Phosphonates import ATP-binding protein PhnC OS=Bacillus cereus (strain ZK / E33L) OX=288681 GN=phnC PE=3 SV=1
Scaffold1	1423818	1424441	Gene	GME1220_g	5	{GO:0005887; ; } {GO:0015604; ; } {GO:0015716; organic phosphonate transport; biological_process} {GO:0016020; membrane; cellular_component} {GO:0055085; transmembrane transport; biological_process}	NA	NA	NA	NA	NA	NA	NA	100	2.6e-107	Phosphonate ABC transporter permease	40.6	5.9e-40	Putative phosphite transport system permease protein HtxC OS=Stutzerimonas stutzeri OX=316 GN=htxC PE=3 SV=1
Scaffold1	1424495	1425229	Gene	GME1221_g	5	{GO:0005887; ; } {GO:0015604; ; } {GO:0015716; organic phosphonate transport; biological_process} {GO:0016020; membrane; cellular_component} {GO:0055085; transmembrane transport; biological_process}	NA	NA	NA	NA	NA	NA	NA	100	6.0e-132	ABC transporter (Permease	40.1	5.0e-38	Phosphite transport system permease protein PtxC OS=Stutzerimonas stutzeri OX=316 GN=ptxC PE=3 SV=1
Scaffold1	1425295	1426857	Gene	GME1222_g	5	{GO:0000166; nucleotide binding; molecular_function} {GO:0009166; nucleotide catabolic process; biological_process} {GO:0016787; hydrolase activity; molecular_function} {GO:0016788; hydrolase activity, acting on ester bonds; molecular_function} {GO:0046872; metal ion binding; molecular_function}	NA	NA	NA	NA	NA	NA	NA	99.6	2.5e-300	Belongs to the 5'-nucleotidase family	NA	NA	NA
Scaffold1	1426941	1428407	Gene	GME1223_g	3	{GO:0003700; DNA-binding transcription factor activity; molecular_function} {GO:0006352; DNA-templated transcription initiation; biological_process} {GO:0006355; regulation of DNA-templated transcription; biological_process}	NA	NA	NA	NA	NA	NA	NA	99.7	1.9e-179	Sigma factor regulator N-terminal	NA	NA	NA
Scaffold1	1427413	1427451	Repeat:RepeatMasker:Transposon	SC.FOSU-QQT_TE0106	NA	NA	NA	NA	NA	NA	NA	NA	NA	NA	NA	NA	NA	NA	NA
Scaffold1	1427728	1427805	Repeat:RepeatMasker:Transposon	SC.FOSU-QQT_TE0107	NA	NA	NA	NA	NA	NA	NA	NA	NA	NA	NA	NA	NA	NA	NA
Scaffold1	1428723	1429037	Gene	GME1224_g	2	{GO:0003700; DNA-binding transcription factor activity; molecular_function} {GO:0006355; regulation of DNA-templated transcription; biological_process}	NA	NA	NA	NA	NA	NA	NA	99	8.5e-51	Transcriptional	NA	NA	NA
Scaffold1	1429067	1429696	Gene	GME1225_g	1	{GO:0016491; oxidoreductase activity; molecular_function}	NA	NA	NA	NA	NA	NA	NA	100	9.2e-113	nitroreductase	55	5.8e-59	Putative NAD(P)H nitroreductase YdgI OS=Bacillus subtilis (strain 168) OX=224308 GN=ydgI PE=3 SV=1
Scaffold1	1430021	1430911	Gene	GME1226_g	1	{GO:0008080; N-acetyltransferase activity; molecular_function}	NA	NA	NA	NA	NA	NA	NA	99.7	7.7e-174	acetyltransferase	NA	NA	NA
Scaffold1	1431140	1433761	Gene	GME1227_g	2	{GO:0000166; nucleotide binding; molecular_function} {GO:0016021; ; }	NA	NA	NA	NA	NA	NA	NA	99.9	0.0e+00	ATPase, P-type transporting, HAD superfamily, subfamily IC	42.3	5.0e-189	Calcium-transporting ATPase 1 OS=Bacillus cereus (strain ATCC 10987 / NRS 248) OX=222523 GN=BCE_0519 PE=1 SV=1
Scaffold1	1434330	1434812	Gene	GME1228_g	NA	NA	NA	NA	NA	NA	NA	NA	NA	100	1.7e-79	response to stress	47.9	9.6e-30	Putative universal stress protein SH1215 OS=Staphylococcus haemolyticus (strain JCSC1435) OX=279808 GN=SH1215 PE=3 SV=1
Scaffold1	1434968	1435435	Gene	GME1229_g	NA	NA	NA	NA	NA	NA	NA	NA	NA	98.1	3.0e-76	response to stress	50.7	1.0e-28	Putative universal stress protein SERP1273 OS=Staphylococcus epidermidis (strain ATCC 35984 / RP62A) OX=176279 GN=SERP1273 PE=3 SV=1
Scaffold1	1435496	1436248	Gene	GME1230_g	5	{GO:0003677; DNA binding; molecular_function} {GO:0003700; DNA-binding transcription factor activity; molecular_function} {GO:0006355; regulation of DNA-templated transcription; biological_process} {GO:0097367; carbohydrate derivative binding; molecular_function} {GO:1901135; carbohydrate derivative metabolic process; biological_process}	NA	NA	NA	NA	NA	NA	NA	87	2.7e-119	Transcriptional regulator	NA	NA	NA
Scaffold1	1436502	1437821	Gene	GME1231_g	5	{GO:0003824; catalytic activity; molecular_function} {GO:0004553; hydrolase activity, hydrolyzing O-glycosyl compounds; molecular_function} {GO:0005975; carbohydrate metabolic process; biological_process} {GO:0016616; oxidoreductase activity, acting on the CH-OH group of donors, NAD or NADP as acceptor; molecular_function} {GO:0055114; ; }	NA	NA	NA	NA	NA	NA	NA	99.5	3.8e-254	family 4	57.8	8.2e-140	Probable 6-phospho-beta-glucosidase OS=Bacillus subtilis (strain 168) OX=224308 GN=licH PE=2 SV=1
Scaffold1	1437866	1437909	Repeat:TRF:TandemRepeat	SC.FOSU-QQT_TR0052	NA	NA	NA	NA	NA	NA	NA	NA	NA	NA	NA	NA	NA	NA	NA
Scaffold1	1437874	1438195	Repeat:TRF:TandemRepeat	SC.FOSU-QQT_TR0053	NA	NA	NA	NA	NA	NA	NA	NA	NA	NA	NA	NA	NA	NA	NA
Scaffold1	1437886	1437972	Repeat:RepeatMasker:Transposon	SC.FOSU-QQT_TE0113	NA	NA	NA	NA	NA	NA	NA	NA	NA	NA	NA	NA	NA	NA	NA
Scaffold1	1437988	1438074	Repeat:RepeatMasker:Transposon	SC.FOSU-QQT_TE0114	NA	NA	NA	NA	NA	NA	NA	NA	NA	NA	NA	NA	NA	NA	NA
Scaffold1	1438090	1438176	Repeat:RepeatMasker:Transposon	SC.FOSU-QQT_TE0115	NA	NA	NA	NA	NA	NA	NA	NA	NA	NA	NA	NA	NA	NA	NA
Scaffold1	1438098	1438254	Repeat:TRF:TandemRepeat	SC.FOSU-QQT_TR0054	NA	NA	NA	NA	NA	NA	NA	NA	NA	NA	NA	NA	NA	NA	NA
Scaffold1	1438180	1438258	Repeat:RepeatMasker:Transposon	SC.FOSU-QQT_TE0116	NA	NA	NA	NA	NA	NA	NA	NA	NA	NA	NA	NA	NA	NA	NA
Scaffold1	1438360	1438992	Gene	GME1232_g	NA	NA	NA	NA	NA	NA	NA	NA	NA	99	8.1e-109	EcsC protein family	NA	NA	NA
Scaffold1	1439061	1440422	Gene	GME1233_g	5	{GO:0003700; DNA-binding transcription factor activity; molecular_function} {GO:0003824; catalytic activity; molecular_function} {GO:0006355; regulation of DNA-templated transcription; biological_process} {GO:0009058; biosynthetic process; biological_process} {GO:0030170; pyridoxal phosphate binding; molecular_function}	NA	NA	NA	NA	NA	NA	NA	98.7	1.2e-253	Transcriptional regulators containing a DNA-binding HTH domain and an aminotransferase domain (MocR family) and their eukaryotic orthologs	NA	NA	NA
Scaffold1	1440618	1441508	Gene	GME1234_g	3	{GO:0003824; catalytic activity; molecular_function} {GO:0042819; vitamin B6 biosynthetic process; biological_process} {GO:0042823; pyridoxal phosphate biosynthetic process; biological_process}	66.4	3.4e-107	pyridoxal 5'-phosphate synthase pdxS subunit	65.9	4.9e-108	Stationary phase-induced protein, SOR/SNZ family	Coenzyme transport and metabolism ;	100	1.5e-161	Catalyzes the formation of pyridoxal 5'-phosphate from ribose 5-phosphate (RBP), glyceraldehyde 3-phosphate (G3P) and ammonia. The ammonia is provided by the PdxT subunit. Can also use ribulose 5-phosphate and dihydroxyacetone phosphate as substrates, resulting from enzyme-catalyzed isomerization of RBP and G3P, respectively	82.5	1.1e-135	Pyridoxal 5'-phosphate synthase subunit PdxS OS=Haemophilus ducreyi (strain 35000HP / ATCC 700724) OX=233412 GN=pdxS PE=3 SV=1
Scaffold1	1441565	1442089	Gene	GME1235_g	3	{GO:0004359; glutaminase activity; molecular_function} {GO:0042819; vitamin B6 biosynthetic process; biological_process} {GO:0042823; pyridoxal phosphate biosynthetic process; biological_process}	NA	NA	NA	NA	NA	NA	NA	96.6	5.9e-89	Catalyzes the hydrolysis of glutamine to glutamate and ammonia as part of the biosynthesis of pyridoxal 5'-phosphate. The resulting ammonia molecule is channeled to the active site of PdxS	51.4	1.2e-41	Pyridoxal 5'-phosphate synthase subunit PdxT OS=Oceanobacillus iheyensis (strain DSM 14371 / CIP 107618 / JCM 11309 / KCTC 3954 / HTE831) OX=221109 GN=pdxT PE=3 SV=2
Scaffold1	1442246	1443766	Gene	GME1236_g	4	{GO:0003824; catalytic activity; molecular_function} {GO:0008808; cardiolipin synthase activity; molecular_function} {GO:0016780; phosphotransferase activity, for other substituted phosphate groups; molecular_function} {GO:0032049; cardiolipin biosynthetic process; biological_process}	NA	NA	NA	NA	NA	NA	NA	99.4	6.8e-287	Catalyzes the reversible phosphatidyl group transfer from one phosphatidylglycerol molecule to another to form cardiolipin (CL) (diphosphatidylglycerol) and glycerol	42.2	1.2e-110	Cardiolipin synthase 1 OS=Bacillus anthracis OX=1392 GN=cls1 PE=3 SV=1
Scaffold1	1443805	1445280	Gene	GME1237_g	NA	NA	NA	NA	NA	NA	NA	NA	NA	98.8	8.9e-284	transcriptional antiterminator	NA	NA	NA
Scaffold1	1445574	1446524	Gene	GME1238_g	2	{GO:0003677; DNA binding; molecular_function} {GO:0006355; regulation of DNA-templated transcription; biological_process}	NA	NA	NA	NA	NA	NA	NA	67.9	5.3e-120	Transcriptional regulator	47.2	3.3e-74	Catabolite control protein B OS=Bacillus subtilis (strain 168) OX=224308 GN=ccpB PE=1 SV=1
Scaffold1	1446613	1447509	Gene	GME1239_g	1	{GO:0016811; hydrolase activity, acting on carbon-nitrogen (but not peptide) bonds, in linear amides; molecular_function}	NA	NA	NA	NA	NA	NA	NA	58.7	2.1e-94	Acetamidase/Formamidase family	NA	NA	NA
Scaffold1	1447659	1452258	Gene	GME1240_g	7	{GO:0003700; DNA-binding transcription factor activity; molecular_function} {GO:0003723; RNA binding; molecular_function} {GO:0006352; DNA-templated transcription initiation; biological_process} {GO:0006355; regulation of DNA-templated transcription; biological_process} {GO:0006396; RNA processing; biological_process} {GO:0008168; methyltransferase activity; molecular_function} {GO:0008173; RNA m…	NA	NA	NA	NA	NA	NA	NA	NA	NA	NA	NA	NA	NA
Scaffold1	1452296	1452910	Gene	GME1241_g	3	{GO:0003955; NAD(P)H dehydrogenase (quinone) activity; molecular_function} {GO:0010181; FMN binding; molecular_function} {GO:0016491; oxidoreductase activity; molecular_function}	NA	NA	NA	NA	NA	NA	NA	98.5	5.4e-110	NAD(P)H dehydrogenase (quinone) activity	46.7	1.7e-47	NAD(P)H dehydrogenase (quinone) OS=Deinococcus radiodurans (strain ATCC 13939 / DSM 20539 / JCM 16871 / CCUG 27074 / LMG 4051 / NBRC 15346 / NCIMB 9279 / VKM B-1422 / R1) OX=243230 GN=DR_A0214 PE=1 SV=1
Scaffold1	1453205	1459100	Gene	GME1242_g	12	{GO:0000049; tRNA binding; molecular_function} {GO:0000166; nucleotide binding; molecular_function} {GO:0000287; magnesium ion binding; molecular_function} {GO:0003677; DNA binding; molecular_function} {GO:0003723; RNA binding; molecular_function} {GO:0004812; aminoacyl-tRNA ligase activity; molecular_function} {GO:0004826; phenylalanine-tRNA ligase activity; molecular_function} {GO:0005524; ATP …	NA	NA	NA	NA	NA	NA	NA	99.4	0.0e+00	Is required not only for elongation of protein synthesis but also for the initiation of all mRNA translation through initiator tRNA(fMet) aminoacylation	61	1.0e-272	Phenylalanine--tRNA ligase beta subunit OS=Enterococcus faecalis (strain ATCC 700802 / V583) OX=226185 GN=pheT PE=3 SV=1
Scaffold1	1453667	1453787	Repeat:RepeatMasker:Transposon	SC.FOSU-QQT_TE0117	NA	NA	NA	NA	NA	NA	NA	NA	NA	NA	NA	NA	NA	NA	NA
Scaffold1	1453874	1453942	Repeat:RepeatMasker:Transposon	SC.FOSU-QQT_TE0108	NA	NA	NA	NA	NA	NA	NA	NA	NA	NA	NA	NA	NA	NA	NA
Scaffold1	1459167	1459205	Repeat:TRF:TandemRepeat	SC.FOSU-QQT_TR0055	NA	NA	NA	NA	NA	NA	NA	NA	NA	NA	NA	NA	NA	NA	NA
Scaffold1	1459183	1459310	Repeat:RepeatMasker:Transposon	SC.FOSU-QQT_TE0118	NA	NA	NA	NA	NA	NA	NA	NA	NA	NA	NA	NA	NA	NA	NA
Scaffold1	1459183	1459437	Repeat:TRF:TandemRepeat	SC.FOSU-QQT_TR0056	NA	NA	NA	NA	NA	NA	NA	NA	NA	NA	NA	NA	NA	NA	NA
Scaffold1	1459297	1459431	Repeat:RepeatMasker:Transposon	SC.FOSU-QQT_TE0119	NA	NA	NA	NA	NA	NA	NA	NA	NA	NA	NA	NA	NA	NA	NA
Scaffold1	1459446	1460756	Gene	GME1243_g	3	{GO:0016020; membrane; cellular_component} {GO:0022857; transmembrane transporter activity; molecular_function} {GO:0055085; transmembrane transport; biological_process}	NA	NA	NA	NA	NA	NA	NA	99.8	4.0e-243	amino acid	42.6	9.4e-96	Serine/threonine exchanger SteT OS=Bacillus subtilis (strain 168) OX=224308 GN=steT PE=1 SV=1
Scaffold1	1460803	1461768	Gene	GME1244_g	5	{GO:0003676; nucleic acid binding; molecular_function} {GO:0003723; RNA binding; molecular_function} {GO:0004523; RNA-DNA hybrid ribonuclease activity; molecular_function} {GO:0005737; cytoplasm; cellular_component} {GO:0016070; RNA metabolic process; biological_process}	NA	NA	NA	NA	NA	NA	NA	100	1.8e-176	Endonuclease that specifically degrades the RNA of RNA- DNA hybrids	52.7	2.1e-84	Ribonuclease HIII OS=Listeria innocua serovar 6a (strain ATCC BAA-680 / CLIP 11262) OX=272626 GN=rnhC PE=3 SV=1
Scaffold1	1462005	1467042	Gene	GME1245_g	11	{GO:0004519; endonuclease activity; molecular_function} {GO:0005524; ATP binding; molecular_function} {GO:0006298; mismatch repair; biological_process} {GO:0006662; glycerol ether metabolic process; biological_process} {GO:0009403; toxin biosynthetic process; biological_process} {GO:0015035; protein-disulfide reductase activity; molecular_function} {GO:0016020; membrane; cellular_component} {GO:0…	NA	NA	NA	NA	NA	NA	NA	99.9	0.0e+00	Endonuclease that is involved in the suppression of homologous recombination and may therefore have a key role in the control of bacterial genetic diversity	67.5	2.8e-308	Endonuclease MutS2 OS=Enterococcus faecalis (strain ATCC 700802 / V583) OX=226185 GN=mutS2 PE=3 SV=1
Scaffold1	1462209	1462249	Repeat:TRF:TandemRepeat	SC.FOSU-QQT_TR0057	NA	NA	NA	NA	NA	NA	NA	NA	NA	NA	NA	NA	NA	NA	NA
Scaffold1	1462983	1463130	Repeat:RepeatMasker:Transposon	SC.FOSU-QQT_TE0120	NA	NA	NA	NA	NA	NA	NA	NA	NA	NA	NA	NA	NA	NA	NA
Scaffold1	1463017	1463251	Repeat:TRF:TandemRepeat	SC.FOSU-QQT_TR0058	NA	NA	NA	NA	NA	NA	NA	NA	NA	NA	NA	NA	NA	NA	NA
Scaffold1	1463117	1463251	Repeat:RepeatMasker:Transposon	SC.FOSU-QQT_TE0121	NA	NA	NA	NA	NA	NA	NA	NA	NA	NA	NA	NA	NA	NA	NA
Scaffold1	1466921	1466987	Repeat:RepeatMasker:Transposon	SC.FOSU-QQT_TE0109	NA	NA	NA	NA	NA	NA	NA	NA	NA	NA	NA	NA	NA	NA	NA
Scaffold1	1467160	1467267	Repeat:RepeatMasker:Transposon	SC.FOSU-QQT_TE0122	NA	NA	NA	NA	NA	NA	NA	NA	NA	NA	NA	NA	NA	NA	NA
Scaffold1	1467253	1467378	Repeat:RepeatMasker:Transposon	SC.FOSU-QQT_TE0123	NA	NA	NA	NA	NA	NA	NA	NA	NA	NA	NA	NA	NA	NA	NA
Scaffold1	1467383	1467410	Repeat:RepeatMasker:Transposon	SC.FOSU-QQT_TE0124	NA	NA	NA	NA	NA	NA	NA	NA	NA	NA	NA	NA	NA	NA	NA
Scaffold1	1467428	1469236	Gene	GME1246_g	4	{GO:0005515; protein binding; molecular_function} {GO:0006289; nucleotide-excision repair; biological_process} {GO:0009380; excinuclease repair complex; cellular_component} {GO:0009381; excinuclease ABC activity; molecular_function}	NA	NA	NA	NA	NA	NA	NA	88.8	4.9e-308	The UvrABC repair system catalyzes the recognition and processing of DNA lesions. UvrC both incises the 5' and 3' sides of the lesion. The N-terminal half is responsible for the 3' incision and the C-terminal half is responsible for the 5' incision	76.6	2.2e-268	UvrABC system protein C OS=Enterococcus faecalis (strain ATCC 700802 / V583) OX=226185 GN=uvrC PE=3 SV=1
Scaffold1	1468278	1468329	Repeat:RepeatMasker:Transposon	SC.FOSU-QQT_TE0110	NA	NA	NA	NA	NA	NA	NA	NA	NA	NA	NA	NA	NA	NA	NA
Scaffold1	1469955	1472945	Gene	GME1247_g	6	{GO:0003824; catalytic activity; molecular_function} {GO:0005524; ATP binding; molecular_function} {GO:0019350; teichoic acid biosynthetic process; biological_process} {GO:0036370; D-alanyl carrier activity; molecular_function} {GO:0047473; D-alanine [D-alanyl carrier protein] ligase activity; molecular_function} {GO:0070395; lipoteichoic acid biosynthetic process; biological_process}	NA	NA	NA	NA	NA	NA	NA	98.4	5.3e-285	Catalyzes the first step in the D-alanylation of lipoteichoic acid (LTA), the activation of D-alanine and its transfer onto the D-alanyl carrier protein (Dcp) DltC. In an ATP- dependent two-step reaction, forms a high energy D-alanyl-AMP intermediate, followed by transfer of the D-alanyl residue as a thiol ester to the phosphopantheinyl prosthetic group of the Dcp. D-alanylation of LTA plays an i…	54.9	2.5e-157	D-alanine--D-alanyl carrier protein ligase OS=Lactiplantibacillus plantarum (strain ATCC BAA-793 / NCIMB 8826 / WCFS1) OX=220668 GN=dltA PE=3 SV=1
Scaffold1	1472969	1474216	Gene	GME1248_g	NA	NA	NA	NA	NA	NA	NA	NA	NA	99.8	8.7e-240	Protein involved in D-alanine esterification of lipoteichoic acid and wall teichoic acid (D-alanine transfer protein)	42.2	2.1e-92	Protein DltD OS=Lacticaseibacillus rhamnosus OX=47715 GN=dltD PE=3 SV=2
Scaffold1	1474501	1475400	Gene	GME1249_g	2	{GO:0005524; ATP binding; molecular_function} {GO:0016887; ATP hydrolysis activity; molecular_function}	NA	NA	NA	NA	NA	NA	NA	100	1.2e-169	'abc transporter, ATP-binding protein	43.5	2.7e-70	Uncharacterized ABC transporter ATP-binding protein YhaQ OS=Bacillus subtilis (strain 168) OX=224308 GN=yhaQ PE=3 SV=1
Scaffold1	1475462	1476652	Gene	GME1250_g	NA	NA	NA	NA	NA	NA	NA	NA	NA	99	5.1e-213	transmembrane transport	NA	NA	NA
Scaffold1	1476706	1477770	Gene	GME1251_g	NA	NA	NA	NA	NA	NA	NA	NA	NA	99.2	5.0e-196	4-vinyl reductase, 4VR	NA	NA	NA
Scaffold1	1477983	1487062	Gene	GME1252_g	13	{GO:0000049; tRNA binding; molecular_function} {GO:0005737; cytoplasm; cellular_component} {GO:0006807; nitrogen compound metabolic process; biological_process} {GO:0008033; tRNA processing; biological_process} {GO:0008881; glutamate racemase activity; molecular_function} {GO:0009022; tRNA nucleotidyltransferase activity; molecular_function} {GO:0009143; nucleoside triphosphate catabolic process;…	NA	NA	NA	NA	NA	NA	NA	99	0.0e+00	nuclear chromosome segregation	NA	NA	NA
Scaffold1	1485854	1485952	Repeat:RepeatMasker:Transposon	SC.FOSU-QQT_TE0125	NA	NA	NA	NA	NA	NA	NA	NA	NA	NA	NA	NA	NA	NA	NA
Scaffold1	1485966	1486541	Repeat:TRF:TandemRepeat	SC.FOSU-QQT_TR0059	NA	NA	NA	NA	NA	NA	NA	NA	NA	NA	NA	NA	NA	NA	NA
Scaffold1	1485972	1486059	Repeat:RepeatMasker:Transposon	SC.FOSU-QQT_TE0126	NA	NA	NA	NA	NA	NA	NA	NA	NA	NA	NA	NA	NA	NA	NA
Scaffold1	1486046	1486179	Repeat:RepeatMasker:Transposon	SC.FOSU-QQT_TE0127	NA	NA	NA	NA	NA	NA	NA	NA	NA	NA	NA	NA	NA	NA	NA
Scaffold1	1486166	1486299	Repeat:RepeatMasker:Transposon	SC.FOSU-QQT_TE0128	NA	NA	NA	NA	NA	NA	NA	NA	NA	NA	NA	NA	NA	NA	NA
Scaffold1	1486286	1486420	Repeat:RepeatMasker:Transposon	SC.FOSU-QQT_TE0129	NA	NA	NA	NA	NA	NA	NA	NA	NA	NA	NA	NA	NA	NA	NA
Scaffold1	1486407	1486541	Repeat:RepeatMasker:Transposon	SC.FOSU-QQT_TE0130	NA	NA	NA	NA	NA	NA	NA	NA	NA	NA	NA	NA	NA	NA	NA
Scaffold1	1487142	1487843	Gene	GME1253_g	3	{GO:0009089; lysine biosynthetic process via diaminopimelate; biological_process} {GO:0016740; transferase activity; molecular_function} {GO:0047200; tetrahydrodipicolinate N-acetyltransferase activity; molecular_function}	NA	NA	NA	NA	NA	NA	NA	99.6	4.0e-125	Catalyzes the transfer of an acetyl group from acetyl- CoA to tetrahydrodipicolinate	73.4	1.1e-95	2,3,4,5-tetrahydropyridine-2,6-dicarboxylate N-acetyltransferase OS=Bacillus cereus (strain AH187) OX=405534 GN=dapH PE=3 SV=1
Scaffold1	1487914	1488033	Repeat:RepeatMasker:Transposon	SC.FOSU-QQT_TE0131	NA	NA	NA	NA	NA	NA	NA	NA	NA	NA	NA	NA	NA	NA	NA
Scaffold1	1488049	1489185	Gene	GME1254_g	3	{GO:0009089; lysine biosynthetic process via diaminopimelate; biological_process} {GO:0016787; hydrolase activity; molecular_function} {GO:0050118; N-acetyldiaminopimelate deacetylase activity; molecular_function}	NA	NA	NA	NA	NA	NA	NA	99.5	3.8e-218	Catalyzes the conversion of N-acetyl-diaminopimelate to diaminopimelate and acetate	59.2	7.6e-126	N-acetyldiaminopimelate deacetylase OS=Ligilactobacillus salivarius (strain UCC118) OX=362948 GN=LSL_0469 PE=3 SV=1
Scaffold1	1489342	1490367	Gene	GME1255_g	NA	NA	NA	NA	NA	NA	NA	NA	NA	99.7	6.6e-177	Transcriptional regulator	NA	NA	NA
Scaffold1	1490411	1491016	Gene	GME1256_g	2	{GO:0016020; membrane; cellular_component} {GO:0055085; transmembrane transport; biological_process}	NA	NA	NA	NA	NA	NA	NA	100	7.2e-107	mechanosensitive ion channel	46.3	2.1e-42	Uncharacterized MscS family protein YkuT OS=Bacillus subtilis (strain 168) OX=224308 GN=ykuT PE=2 SV=2
Scaffold1	1491545	1491988	Gene	GME1257_g	NA	NA	NA	NA	NA	NA	NA	NA	NA	100	1.9e-72	protein containing a divergent version of the methyl-accepting chemotaxis-like domain	NA	NA	NA
Scaffold1	1492022	1492555	Gene	GME1258_g	NA	NA	NA	NA	NA	NA	NA	NA	NA	100	3.2e-90	Gas vesicle protein	NA	NA	NA
Scaffold1	1492601	1493701	Gene	GME1259_g	1	{GO:0016787; hydrolase activity; molecular_function}	NA	NA	NA	NA	NA	NA	NA	99.7	2.3e-212	Belongs to the peptidase M24B family	58.2	8.1e-125	Xaa-Pro dipeptidase OS=Lactobacillus helveticus OX=1587 GN=pepQ PE=3 SV=1
Scaffold1	1493966	1494970	Gene	GME1260_g	2	{GO:0003677; DNA binding; molecular_function} {GO:0006355; regulation of DNA-templated transcription; biological_process}	NA	NA	NA	NA	NA	NA	NA	100	1.2e-183	Transcriptional regulator	62.9	1.4e-115	Catabolite control protein A OS=Streptococcus mutans serotype c (strain ATCC 700610 / UA159) OX=210007 GN=ccpA PE=3 SV=2
Scaffold1	1495076	1498851	Gene	GME1261_g	1	{GO:0008658; penicillin binding; molecular_function}	NA	NA	NA	NA	NA	NA	NA	99.6	0.0e+00	Peptidoglycan polymerase that catalyzes glycan chain elongation from lipid-linked precursors	NA	NA	NA
Scaffold1	1495164	1495219	Repeat:TRF:TandemRepeat	SC.FOSU-QQT_TR0060	NA	NA	NA	NA	NA	NA	NA	NA	NA	NA	NA	NA	NA	NA	NA
Scaffold1	1498869	1499006	Repeat:RepeatMasker:Transposon	SC.FOSU-QQT_TE0132	NA	NA	NA	NA	NA	NA	NA	NA	NA	NA	NA	NA	NA	NA	NA
Scaffold1	1498993	1499124	Repeat:RepeatMasker:Transposon	SC.FOSU-QQT_TE0133	NA	NA	NA	NA	NA	NA	NA	NA	NA	NA	NA	NA	NA	NA	NA
Scaffold1	1499624	1502420	Gene	GME1262_g	5	{GO:0005524; ATP binding; molecular_function} {GO:0016020; membrane; cellular_component} {GO:0016887; ATP hydrolysis activity; molecular_function} {GO:0022857; transmembrane transporter activity; molecular_function} {GO:0055085; transmembrane transport; biological_process}	NA	NA	NA	NA	NA	NA	NA	40	3.0e-117	ABC transporter substrate binding protein	NA	NA	NA
Scaffold1	1502322	1502365	Repeat:RepeatMasker:Transposon	SC.FOSU-QQT_TE0111	NA	NA	NA	NA	NA	NA	NA	NA	NA	NA	NA	NA	NA	NA	NA
Scaffold1	1502484	1503449	Gene	GME1263_g	NA	NA	NA	NA	NA	NA	NA	NA	NA	100	2.9e-190	Belongs to the UPF0176 family	79.5	4.7e-153	tRNA uridine(34) hydroxylase OS=Lactococcus lactis subsp. lactis (strain IL1403) OX=272623 GN=trhO PE=3 SV=1
Scaffold1	1503722	1504270	Gene	GME1264_g	4	{GO:0003824; catalytic activity; molecular_function} {GO:0006281; DNA repair; biological_process} {GO:0006284; base-excision repair; biological_process} {GO:0008725; DNA-3-methyladenine glycosylase activity; molecular_function}	NA	NA	NA	NA	NA	NA	NA	99.5	9.8e-103	Glycosylase	48.6	6.0e-44	DNA-3-methyladenine glycosylase OS=Haemophilus influenzae (strain ATCC 51907 / DSM 11121 / KW20 / Rd) OX=71421 GN=tag PE=3 SV=1
Scaffold1	1504568	1505893	Gene	GME1265_g	NA	NA	NA	NA	NA	NA	NA	NA	NA	98.9	5.8e-242	NLP P60 protein	NA	NA	NA
Scaffold1	1506053	1507852	Gene	GME1266_g	2	{GO:0004222; metalloendopeptidase activity; molecular_function} {GO:0006508; proteolysis; biological_process}	NA	NA	NA	NA	NA	NA	NA	99.8	0.0e+00	Oligoendopeptidase f	NA	NA	NA
Scaffold1	1508049	1508351	Gene	GME1267_g	NA	NA	NA	NA	NA	NA	NA	NA	NA	NA	NA	NA	NA	NA	NA
Scaffold1	1508576	1511503	Gene	GME1268_g	4	{GO:0008080; N-acetyltransferase activity; molecular_function} {GO:0008703; 5-amino-6-(5-phosphoribosylamino)uracil reductase activity; molecular_function} {GO:0009231; riboflavin biosynthetic process; biological_process} {GO:0055114; ; }	NA	NA	NA	NA	NA	NA	NA	NA	NA	NA	NA	NA	NA
Scaffold1	1511550	1512323	Gene	GME1269_g	NA	NA	NA	NA	NA	NA	NA	NA	NA	100	3.4e-141	Uncharacterised 5xTM membrane BCR, YitT family COG1284	56.8	2.1e-79	UPF0750 membrane protein YxkD OS=Bacillus subtilis (strain 168) OX=224308 GN=yxkD PE=3 SV=1
Scaffold1	1512672	1513376	Gene	GME1270_g	1	{GO:0016021; ; }	NA	NA	NA	NA	NA	NA	NA	100	4.0e-125	Membrane	54	1.6e-65	UPF0324 membrane protein EF_0922 OS=Enterococcus faecalis (strain ATCC 700802 / V583) OX=226185 GN=EF_0922 PE=3 SV=1
Scaffold1	1513821	1518720	Gene	GME1271_g	2	{GO:0003700; DNA-binding transcription factor activity; molecular_function} {GO:0006355; regulation of DNA-templated transcription; biological_process}	NA	NA	NA	NA	NA	NA	NA	NA	NA	NA	NA	NA	NA
Scaffold1	1518345	1518386	Repeat:RepeatMasker:Transposon	SC.FOSU-QQT_TE0112	NA	NA	NA	NA	NA	NA	NA	NA	NA	NA	NA	NA	NA	NA	NA
Scaffold1	1518951	1528504	Gene	GME1272_g	25	{GO:0003676; nucleic acid binding; molecular_function} {GO:0003700; DNA-binding transcription factor activity; molecular_function} {GO:0003723; RNA binding; molecular_function} {GO:0003746; translation elongation factor activity; molecular_function} {GO:0003824; catalytic activity; molecular_function} {GO:0004488; methylenetetrahydrofolate dehydrogenase (NADP+) activity; molecular_function} {GO:0…	NA	NA	NA	NA	NA	NA	NA	NA	NA	NA	NA	NA	NA
Scaffold1	1524125	1524172	Repeat:RepeatMasker:Transposon	SC.FOSU-QQT_TE0113	NA	NA	NA	NA	NA	NA	NA	NA	NA	NA	NA	NA	NA	NA	NA
Scaffold1	1528847	1530695	Gene	GME1273_g	2	{GO:0005524; ATP binding; molecular_function} {GO:0016887; ATP hydrolysis activity; molecular_function}	NA	NA	NA	NA	NA	NA	NA	98.7	1.3e-201	Belongs to the membrane fusion protein (MFP) (TC 8.A.1) family	NA	NA	NA
Scaffold1	1530442	1530536	Repeat:RepeatMasker:Transposon	SC.FOSU-QQT_TE0134	NA	NA	NA	NA	NA	NA	NA	NA	NA	NA	NA	NA	NA	NA	NA
Scaffold1	1530761	1531936	Gene	GME1274_g	1	{GO:0016020; membrane; cellular_component}	NA	NA	NA	NA	NA	NA	NA	100	1.3e-216	efflux transmembrane transporter activity	NA	NA	NA
Scaffold1	1532201	1533157	Gene	GME1275_g	4	{GO:0016020; membrane; cellular_component} {GO:0030001; metal ion transport; biological_process} {GO:0046873; metal ion transmembrane transporter activity; molecular_function} {GO:0055085; transmembrane transport; biological_process}	NA	NA	NA	NA	NA	NA	NA	99.7	1.0e-176	COG0598 Mg2 and Co2 transporters	NA	NA	NA
Scaffold1	1533374	1534498	Gene	GME1276_g	3	{GO:0006508; proteolysis; biological_process} {GO:0008237; metallopeptidase activity; molecular_function} {GO:0016787; hydrolase activity; molecular_function}	NA	NA	NA	NA	NA	NA	NA	99.7	2.1e-208	Cleaves the N-terminal amino acid of tripeptides	54.8	1.2e-107	Uncharacterized protein YqjE OS=Bacillus subtilis (strain 168) OX=224308 GN=yqjE PE=3 SV=2
Scaffold1	1534610	1536037	Gene	GME1277_g	5	{GO:0004616; phosphogluconate dehydrogenase (decarboxylating) activity; molecular_function} {GO:0006098; pentose-phosphate shunt; biological_process} {GO:0016491; oxidoreductase activity; molecular_function} {GO:0050661; NADP binding; molecular_function} {GO:0055114; ; }	55.2	2.0e-141	6-phosphogluconate dehydrogenase	53.1	5.0e-139	6-phosphogluconate dehydrogenase	Carbohydrate transport and metabolism ;	99.2	1.0e-268	Catalyzes the oxidative decarboxylation of 6- phosphogluconate to ribulose 5-phosphate and CO(2), with concomitant reduction of NADP to NADPH	74.8	1.1e-203	6-phosphogluconate dehydrogenase, decarboxylating OS=Lactococcus lactis subsp. lactis (strain IL1403) OX=272623 GN=gnd PE=3 SV=1
Scaffold1	1536464	1537150	Gene	GME1278_g	3	{GO:0000160; phosphorelay signal transduction system; biological_process} {GO:0003677; DNA binding; molecular_function} {GO:0006355; regulation of DNA-templated transcription; biological_process}	NA	NA	NA	NA	NA	NA	NA	100	2.1e-123	Response regulators consisting of a CheY-like receiver domain and a winged-helix DNA-binding domain	54.6	1.0e-64	Response regulator ArlR OS=Staphylococcus saprophyticus subsp. saprophyticus (strain ATCC 15305 / DSM 20229 / NCIMB 8711 / NCTC 7292 / S-41) OX=342451 GN=arlR PE=3 SV=1
Scaffold1	1537333	1538661	Gene	GME1279_g	5	{GO:0000155; phosphorelay sensor kinase activity; molecular_function} {GO:0007165; signal transduction; biological_process} {GO:0016021; ; } {GO:0016310; phosphorylation; biological_process} {GO:0016772; transferase activity, transferring phosphorus-containing groups; molecular_function}	NA	NA	NA	NA	NA	NA	NA	99.8	8.4e-249	Histidine kinase	NA	NA	NA
Scaffold1	1538157	1538214	Repeat:RepeatMasker:Transposon	SC.FOSU-QQT_TE0114	NA	NA	NA	NA	NA	NA	NA	NA	NA	NA	NA	NA	NA	NA	NA
Scaffold1	1538424	1538471	Repeat:RepeatMasker:Transposon	SC.FOSU-QQT_TE0115	NA	NA	NA	NA	NA	NA	NA	NA	NA	NA	NA	NA	NA	NA	NA
Scaffold1	1538727	1539967	Gene	GME1280_g	2	{GO:0016021; ; } {GO:0032977; membrane insertase activity; molecular_function}	NA	NA	NA	NA	NA	NA	NA	100	2.7e-152	Required for the insertion and or proper folding and or complex formation of integral membrane proteins into the membrane. Involved in integration of membrane proteins that insert both dependently and independently of the Sec translocase complex, as well as at least some lipoproteins	50.2	4.9e-74	Membrane protein insertase YidC 1 OS=Lactiplantibacillus plantarum (strain ATCC BAA-793 / NCIMB 8826 / WCFS1) OX=220668 GN=yidC1 PE=3 SV=1
Scaffold1	1539033	1539102	Repeat:RepeatMasker:Transposon	SC.FOSU-QQT_TE0116	NA	NA	NA	NA	NA	NA	NA	NA	NA	NA	NA	NA	NA	NA	NA
Scaffold1	1540121	1542526	Gene	GME1281_g	4	{GO:0003677; DNA binding; molecular_function} {GO:0003916; DNA topoisomerase activity; molecular_function} {GO:0003917; DNA topoisomerase type I (single strand cut, ATP-independent) activity; molecular_function} {GO:0006265; DNA topological change; biological_process}	NA	NA	NA	NA	NA	NA	NA	88.2	0.0e+00	Releases the supercoiling and torsional tension of DNA, which is introduced during the DNA replication and transcription, by transiently cleaving and rejoining one strand of the DNA duplex. Introduces a single-strand break via transesterification at a target site in duplex DNA. The scissile phosphodiester is attacked by the catalytic tyrosine of the enzyme, resulting in the formation of a DNA-(5'…	41.6	5.4e-158	DNA topoisomerase 3 OS=Bacillus cereus (strain ATCC 14579 / DSM 31 / CCUG 7414 / JCM 2152 / NBRC 15305 / NCIMB 9373 / NCTC 2599 / NRRL B-3711) OX=226900 GN=topB PE=3 SV=1
Scaffold1	1542686	1543510	Gene	GME1282_g	NA	NA	NA	NA	NA	NA	NA	NA	NA	99.6	1.1e-147	integral membrane protein	NA	NA	NA
Scaffold1	1543992	1546007	Gene	GME1283_g	3	{GO:0000166; nucleotide binding; molecular_function} {GO:0003677; DNA binding; molecular_function} {GO:0005524; ATP binding; molecular_function}	NA	NA	NA	NA	NA	NA	NA	99.6	0.0e+00	Belongs to the FtsK SpoIIIE SftA family	57.6	2.9e-205	DNA translocase FtsK OS=Listeria monocytogenes serovar 1/2a (strain ATCC BAA-679 / EGD-e) OX=169963 GN=ftsK PE=3 SV=1
Scaffold1	1546287	1547321	Gene	GME1284_g	1	{GO:0005886; plasma membrane; cellular_component}	NA	NA	NA	NA	NA	NA	NA	100	1.9e-195	ABC-type transport system, periplasmic component surface lipoprotein	53.3	9.1e-102	CD4+ T-cell-stimulating antigen OS=Listeria innocua serovar 6a (strain ATCC BAA-680 / CLIP 11262) OX=272626 GN=tcsA PE=3 SV=1
Scaffold1	1547368	1547748	Gene	GME1285_g	NA	NA	NA	NA	NA	NA	NA	NA	NA	100	3.0e-66	cog cog3189	44.3	8.7e-18	Uncharacterized protein YeaO OS=Escherichia coli (strain K12) OX=83333 GN=yeaO PE=4 SV=2
Scaffold1	1548051	1551643	Gene	GME1286_g	5	{GO:0005524; ATP binding; molecular_function} {GO:0016020; membrane; cellular_component} {GO:0016887; ATP hydrolysis activity; molecular_function} {GO:0022857; transmembrane transporter activity; molecular_function} {GO:0055085; transmembrane transport; biological_process}	NA	NA	NA	NA	NA	NA	NA	87.6	1.5e-244	'abc transporter, ATP-binding protein	66.9	1.8e-186	Nucleoside import ATP-binding protein NupA OS=Lactococcus lactis subsp. cremoris (strain MG1363) OX=416870 GN=nupA PE=1 SV=1
Scaffold1	1551822	1556085	Gene	GME1287_g	3	{GO:0003677; DNA binding; molecular_function} {GO:0003824; catalytic activity; molecular_function} {GO:0046872; metal ion binding; molecular_function}	NA	NA	NA	NA	NA	NA	NA	NA	NA	NA	NA	NA	NA
Scaffold1	1554296	1554357	Repeat:RepeatMasker:Transposon	SC.FOSU-QQT_TE0117	NA	NA	NA	NA	NA	NA	NA	NA	NA	NA	NA	NA	NA	NA	NA
Scaffold1	1556192	1560462	Gene	GME1288_g	9	{GO:0006812; monoatomic cation transport; biological_process} {GO:0008444; CDP-diacylglycerol-glycerol-3-phosphate 3-phosphatidyltransferase activity; molecular_function} {GO:0008654; phospholipid biosynthetic process; biological_process} {GO:0015299; ; } {GO:0016020; membrane; cellular_component} {GO:0016021; ; } {GO:0016780; phosphotransferase activity, for other substituted phosphate groups; m…	NA	NA	NA	NA	NA	NA	NA	99.3	0.0e+00	NhaP-type Na H and K H antiporters	NA	NA	NA
Scaffold1	1560516	1561775	Gene	GME1289_g	NA	NA	NA	NA	NA	NA	NA	NA	NA	99.3	3.3e-231	Belongs to the CinA family	56.9	9.9e-127	Putative competence-damage inducible protein OS=Enterococcus faecalis (strain ATCC 700802 / V583) OX=226185 GN=cinA PE=3 SV=1
Scaffold1	1561941	1562060	Repeat:RepeatMasker:Transposon	SC.FOSU-QQT_TE0135	NA	NA	NA	NA	NA	NA	NA	NA	NA	NA	NA	NA	NA	NA	NA
Scaffold1	1562081	1563235	Gene	GME1290_g	6	{GO:0003677; DNA binding; molecular_function} {GO:0003697; single-stranded DNA binding; molecular_function} {GO:0005524; ATP binding; molecular_function} {GO:0006259; DNA metabolic process; biological_process} {GO:0006281; DNA repair; biological_process} {GO:0008094; ATP-dependent activity, acting on DNA; molecular_function}	NA	NA	NA	51.4	8.0e-95	DNA repair protein RAD51/RHP55	Replication, recombination and repair ;	100	4.6e-211	Can catalyze the hydrolysis of ATP in the presence of single-stranded DNA, the ATP-dependent uptake of single-stranded DNA by duplex DNA, and the ATP-dependent hybridization of homologous single-stranded DNAs. It interacts with LexA causing its activation and leading to its autocatalytic cleavage	85.3	1.3e-162	Protein RecA OS=Enterococcus hirae (strain ATCC 9790 / DSM 20160 / JCM 8729 / LMG 6399 / NBRC 3181 / NCIMB 6459 / NCDO 1258 / NCTC 12367 / WDCM 00089 / R) OX=768486 GN=recA PE=3 SV=1
Scaffold1	1563624	1565189	Gene	GME1291_g	4	{GO:0003676; nucleic acid binding; molecular_function} {GO:0003723; RNA binding; molecular_function} {GO:0006402; mRNA catabolic process; biological_process} {GO:0016020; membrane; cellular_component}	NA	NA	NA	NA	NA	NA	NA	84.5	1.2e-246	mRNA catabolic process	79.5	2.3e-234	Ribonuclease Y OS=Enterococcus faecalis (strain ATCC 700802 / V583) OX=226185 GN=rny PE=3 SV=1
Scaffold1	1565372	1566567	Gene	GME1292_g	NA	NA	NA	NA	NA	NA	NA	NA	NA	99.6	3.5e-139	metallophosphoesterase	63.7	6.4e-93	2',3'-cyclic-nucleotide 2'-phosphodiesterase OS=Bacillus subtilis (strain 168) OX=224308 GN=ymdB PE=1 SV=2
Scaffold1	1566588	1569209	Gene	GME1293_g	3	{GO:0005524; ATP binding; molecular_function} {GO:0006298; mismatch repair; biological_process} {GO:0030983; mismatched DNA binding; molecular_function}	NA	NA	NA	NA	NA	NA	NA	100	0.0e+00	that it carries out the mismatch recognition step. This protein has a weak ATPase activity	68.8	0.0e+00	DNA mismatch repair protein MutS OS=Enterococcus faecalis (strain ATCC 700802 / V583) OX=226185 GN=mutS PE=3 SV=1
Scaffold1	1569276	1571399	Gene	GME1294_g	5	{GO:0005524; ATP binding; molecular_function} {GO:0006298; mismatch repair; biological_process} {GO:0016887; ATP hydrolysis activity; molecular_function} {GO:0030983; mismatched DNA binding; molecular_function} {GO:0032300; mismatch repair complex; cellular_component}	NA	NA	NA	NA	NA	NA	NA	99.4	0.0e+00	This protein is involved in the repair of mismatches in DNA. It is required for dam-dependent methyl-directed DNA mismatch repair. May act as a molecular matchmaker , a protein that promotes the formation of a stable complex between two or more DNA-binding proteins in an ATP-dependent manner without itself being part of a final effector complex	50.7	1.5e-183	DNA mismatch repair protein MutL OS=Streptococcus pyogenes serotype M6 (strain ATCC BAA-946 / MGAS10394) OX=286636 GN=mutL PE=3 SV=2
Scaffold1	1571423	1572001	Gene	GME1295_g	1	{GO:0047429; nucleoside triphosphate diphosphatase activity; molecular_function}	NA	NA	NA	42.1	3.5e-30	Predicted nucleic acid-binding protein ASMTL	Cell cycle control, cell division, chromosome partitioning ;	97.9	9.0e-99	maF-like protein	52.5	1.1e-43	dTTP/UTP pyrophosphatase OS=Bacillus mycoides (strain KBAB4) OX=315730 GN=maf PE=3 SV=1
Scaffold1	1572178	1573595	Gene	GME1296_g	5	{GO:0006979; response to oxidative stress; biological_process} {GO:0016671; oxidoreductase activity, acting on a sulfur group of donors, disulfide as acceptor; molecular_function} {GO:0030091; protein repair; biological_process} {GO:0033743; peptide-methionine (R)-S-oxide reductase activity; molecular_function} {GO:0055114; ; }	NA	NA	NA	NA	NA	NA	NA	99.4	9.8e-90	Protein of unknown function (DUF1048)	NA	NA	NA
Scaffold1	1573816	1576128	Gene	GME1297_g	2	{GO:0004553; hydrolase activity, hydrolyzing O-glycosyl compounds; molecular_function} {GO:0005975; carbohydrate metabolic process; biological_process}	NA	NA	NA	NA	NA	NA	NA	99.1	0.0e+00	Belongs to the glycosyl hydrolase 3 family	NA	NA	NA
Scaffold1	1576523	1576562	Repeat:TRF:TandemRepeat	SC.FOSU-QQT_TR0061	NA	NA	NA	NA	NA	NA	NA	NA	NA	NA	NA	NA	NA	NA	NA
Scaffold1	1576539	1576625	Repeat:RepeatMasker:Transposon	SC.FOSU-QQT_TE0136	NA	NA	NA	NA	NA	NA	NA	NA	NA	NA	NA	NA	NA	NA	NA
Scaffold1	1576547	1576705	Repeat:TRF:TandemRepeat	SC.FOSU-QQT_TR0062	NA	NA	NA	NA	NA	NA	NA	NA	NA	NA	NA	NA	NA	NA	NA
Scaffold1	1576621	1576705	Repeat:RepeatMasker:Transposon	SC.FOSU-QQT_TE0137	NA	NA	NA	NA	NA	NA	NA	NA	NA	NA	NA	NA	NA	NA	NA
Scaffold1	1576718	1576801	Repeat:RepeatMasker:Transposon	SC.FOSU-QQT_TE0138	NA	NA	NA	NA	NA	NA	NA	NA	NA	NA	NA	NA	NA	NA	NA
Scaffold1	1576828	1586861	Gene	GME1298_g	16	{GO:0003677; DNA binding; molecular_function} {GO:0003678; DNA helicase activity; molecular_function} {GO:0005524; ATP binding; molecular_function} {GO:0005887; ; } {GO:0006281; DNA repair; biological_process} {GO:0006310; DNA recombination; biological_process} {GO:0006400; tRNA modification; biological_process} {GO:0008479; tRNA-guanosine(34) queuine transglycosylase activity; molecular_function…	NA	NA	NA	NA	NA	NA	NA	NA	NA	NA	NA	NA	NA
Scaffold1	1587121	1589730	Gene	GME1299_g	8	{GO:0004022; alcohol dehydrogenase (NAD+) activity; molecular_function} {GO:0006066; alcohol metabolic process; biological_process} {GO:0008774; acetaldehyde dehydrogenase (acetylating) activity; molecular_function} {GO:0015976; carbon utilization; biological_process} {GO:0016491; oxidoreductase activity; molecular_function} {GO:0016620; oxidoreductase activity, acting on the aldehyde or oxo grou…	NA	NA	NA	NA	NA	NA	NA	81.4	0.0e+00	alcohol dehydrogenase	57.2	3.8e-290	Aldehyde-alcohol dehydrogenase OS=Streptococcus pneumoniae serotype 4 (strain ATCC BAA-334 / TIGR4) OX=170187 GN=adhE PE=3 SV=1
Scaffold1	1588523	1588579	Repeat:RepeatMasker:Transposon	SC.FOSU-QQT_TE0118	NA	NA	NA	NA	NA	NA	NA	NA	NA	NA	NA	NA	NA	NA	NA
Scaffold1	1589918	1590170	Repeat:TRF:TandemRepeat	SC.FOSU-QQT_TR0063	NA	NA	NA	NA	NA	NA	NA	NA	NA	NA	NA	NA	NA	NA	NA
Scaffold1	1589924	1590057	Repeat:RepeatMasker:Transposon	SC.FOSU-QQT_TE0139	NA	NA	NA	NA	NA	NA	NA	NA	NA	NA	NA	NA	NA	NA	NA
Scaffold1	1590046	1590176	Repeat:RepeatMasker:Transposon	SC.FOSU-QQT_TE0140	NA	NA	NA	NA	NA	NA	NA	NA	NA	NA	NA	NA	NA	NA	NA
Scaffold1	1590196	1590331	Repeat:RepeatMasker:Transposon	SC.FOSU-QQT_TE0141	NA	NA	NA	NA	NA	NA	NA	NA	NA	NA	NA	NA	NA	NA	NA
Scaffold1	1590401	1591048	Gene	GME1300_g	5	{GO:0003677; DNA binding; molecular_function} {GO:0003700; DNA-binding transcription factor activity; molecular_function} {GO:0006355; regulation of DNA-templated transcription; biological_process} {GO:0046914; transition metal ion binding; molecular_function} {GO:0046983; protein dimerization activity; molecular_function}	NA	NA	NA	NA	NA	NA	NA	100	2.3e-119	iron dependent repressor	NA	NA	NA
Scaffold1	1591234	1591336	Repeat:RepeatMasker:Transposon	SC.FOSU-QQT_TE0142	NA	NA	NA	NA	NA	NA	NA	NA	NA	NA	NA	NA	NA	NA	NA
Scaffold1	1591323	1591456	Repeat:RepeatMasker:Transposon	SC.FOSU-QQT_TE0143	NA	NA	NA	NA	NA	NA	NA	NA	NA	NA	NA	NA	NA	NA	NA
Scaffold1	1591475	1592605	Gene	GME1301_g	3	{GO:0003684; damaged DNA binding; molecular_function} {GO:0003887; DNA-directed DNA polymerase activity; molecular_function} {GO:0006281; DNA repair; biological_process}	NA	NA	NA	NA	NA	NA	NA	99.7	1.1e-214	Poorly processive, error-prone DNA polymerase involved in untargeted mutagenesis. Copies undamaged DNA at stalled replication forks, which arise in vivo from mismatched or misaligned primer ends. These misaligned primers can be extended by PolIV. Exhibits no 3'-5' exonuclease (proofreading) activity. May be involved in translesional synthesis, in conjunction with the beta clamp from PolIII	56.9	3.3e-113	DNA polymerase IV OS=Streptococcus pneumoniae serotype 4 (strain ATCC BAA-334 / TIGR4) OX=170187 GN=dinB PE=3 SV=2
Scaffold1	1592807	1593487	Gene	GME1302_g	NA	NA	NA	NA	NA	NA	NA	NA	NA	99.6	2.3e-125	Zn-dependent hydrolases of the beta-lactamase fold	58.6	8.7e-69	UPF0173 metal-dependent hydrolase GK2750 OS=Geobacillus kaustophilus (strain HTA426) OX=235909 GN=GK2750 PE=3 SV=1
Scaffold1	1593511	1594842	Gene	GME1303_g	NA	NA	NA	NA	NA	NA	NA	NA	NA	100	3.9e-246	transcriptional regulator containing CBS domains	51.5	4.3e-128	Uncharacterized protein YtoI OS=Bacillus subtilis (strain 168) OX=224308 GN=ytoI PE=4 SV=1
Scaffold1	1594872	1595828	Gene	GME1304_g	1	{GO:0003676; nucleic acid binding; molecular_function}	NA	NA	NA	NA	NA	NA	NA	98.7	5.0e-179	domain protein	52.8	2.0e-87	Probable bifunctional oligoribonuclease and PAP phosphatase NrnA OS=Streptococcus mutans serotype c (strain ATCC 700610 / UA159) OX=210007 GN=nrnA PE=1 SV=1
Scaffold1	1596099	1596428	Gene	GME1305_g	4	{GO:0000287; magnesium ion binding; molecular_function} {GO:0004427; inorganic diphosphate phosphatase activity; molecular_function} {GO:0005737; cytoplasm; cellular_component} {GO:0006796; phosphate-containing compound metabolic process; biological_process}	NA	NA	NA	NA	NA	NA	NA	98.2	2.9e-54	Catalyzes the hydrolysis of inorganic pyrophosphate (PPi) forming two phosphate ions	NA	NA	NA
Scaffold1	1596572	1597153	Gene	GME1306_g	NA	NA	NA	NA	NA	NA	NA	NA	NA	99	3.8e-105	Cysteine-rich secretory protein family	NA	NA	NA
Scaffold1	1597210	1598691	Gene	GME1307_g	5	{GO:0004345; glucose-6-phosphate dehydrogenase activity; molecular_function} {GO:0006006; glucose metabolic process; biological_process} {GO:0016614; oxidoreductase activity, acting on CH-OH group of donors; molecular_function} {GO:0050661; NADP binding; molecular_function} {GO:0055114; ; }	NA	NA	NA	NA	NA	NA	NA	100	2.9e-290	Catalyzes the oxidation of glucose 6-phosphate to 6- phosphogluconolactone	56.4	7.5e-158	Glucose-6-phosphate 1-dehydrogenase OS=Bacillus subtilis (strain 168) OX=224308 GN=zwf PE=1 SV=2
Scaffold1	1599035	1600384	Gene	GME1308_g	4	{GO:0003676; nucleic acid binding; molecular_function} {GO:0004386; helicase activity; molecular_function} {GO:0005524; ATP binding; molecular_function} {GO:0009409; response to cold; biological_process}	NA	NA	NA	NA	NA	NA	NA	100	9.4e-256	Belongs to the DEAD box helicase family	59.9	5.1e-145	DEAD-box ATP-dependent RNA helicase CshB OS=Listeria monocytogenes serovar 1/2a (strain ATCC BAA-679 / EGD-e) OX=169963 GN=cshB PE=2 SV=1
Scaffold1	1600415	1600544	Repeat:RepeatMasker:Transposon	SC.FOSU-QQT_TE0144	NA	NA	NA	NA	NA	NA	NA	NA	NA	NA	NA	NA	NA	NA	NA
Scaffold1	1600610	1601389	Gene	GME1309_g	NA	NA	NA	NA	NA	NA	NA	NA	NA	98.8	7.1e-139	Protein of unknown function (DUF1189)	NA	NA	NA
Scaffold1	1601640	1602248	Gene	GME1310_g	4	{GO:0004784; superoxide dismutase activity; molecular_function} {GO:0006801; superoxide metabolic process; biological_process} {GO:0046872; metal ion binding; molecular_function} {GO:0055114; ; }	51	5.8e-58	superoxide dismutase, Fe-Mn family	52.5	4.7e-54	Manganese superoxide dismutase	Inorganic ion transport and metabolism ;	99.5	4.5e-117	Destroys radicals which are normally produced within the cells and which are toxic to biological systems	75.2	1.7e-92	Superoxide dismutase [Fe] OS=Enterococcus faecalis (strain ATCC 700802 / V583) OX=226185 GN=sodA PE=3 SV=1
Scaffold1	1602433	1605869	Gene	GME1311_g	NA	NA	NA	NA	NA	NA	NA	NA	NA	99.8	0.0e+00	Bacterial membrane protein, YfhO	NA	NA	NA
Scaffold1	1606239	1608125	Gene	GME1312_g	1	{GO:0008658; penicillin binding; molecular_function}	NA	NA	NA	NA	NA	NA	NA	96.5	0.0e+00	Penicillin-binding Protein	43.6	3.8e-138	Penicillin-binding protein 2A OS=Bacillus subtilis (strain 168) OX=224308 GN=pbpA PE=1 SV=1
Scaffold1	1608250	1608816	Gene	GME1313_g	NA	NA	NA	NA	NA	NA	NA	NA	NA	100	2.8e-97	Functions as a peptidoglycan terminase that cleaves nascent peptidoglycan strands endolytically to terminate their elongation	NA	NA	NA
Scaffold1	1608837	1609187	Gene	GME1314_g	NA	NA	NA	NA	NA	NA	NA	NA	NA	NA	NA	NA	NA	NA	NA
Scaffold1	1609715	1610248	Gene	GME1315_g	NA	NA	NA	NA	NA	NA	NA	NA	NA	97.7	2.0e-92	Belongs to the 5-formyltetrahydrofolate cyclo-ligase family	41.1	2.4e-29	Uncharacterized protein YqgN OS=Bacillus subtilis (strain 168) OX=224308 GN=yqgN PE=1 SV=1
Scaffold1	1610500	1619368	Gene	GME1316_g	13	{GO:0003677; DNA binding; molecular_function} {GO:0003824; catalytic activity; molecular_function} {GO:0004252; serine-type endopeptidase activity; molecular_function} {GO:0004340; glucokinase activity; molecular_function} {GO:0005525; GTP binding; molecular_function} {GO:0005737; cytoplasm; cellular_component} {GO:0006096; glycolytic process; biological_process} {GO:0006355; regulation of DNA-te…	NA	NA	NA	NA	NA	NA	NA	NA	NA	NA	NA	NA	NA
Scaffold1	1619451	1620785	Gene	GME1317_g	4	{GO:0003824; catalytic activity; molecular_function} {GO:0004356; glutamine synthetase activity; molecular_function} {GO:0006542; glutamine biosynthetic process; biological_process} {GO:0006807; nitrogen compound metabolic process; biological_process}	NA	NA	NA	NA	NA	NA	NA	95.3	6.9e-251	glutamine synthetase	75.1	1.1e-203	Glutamine synthetase OS=Staphylococcus aureus (strain MRSA252) OX=282458 GN=glnA PE=3 SV=1
Scaffold1	1621143	1621988	Gene	GME1318_g	2	{GO:0003677; DNA binding; molecular_function} {GO:0005515; protein binding; molecular_function}	NA	NA	NA	NA	NA	NA	NA	99.6	4.3e-158	sequence-specific DNA binding	NA	NA	NA
Scaffold1	1622199	1622675	Gene	GME1319_g	NA	NA	NA	NA	NA	NA	NA	NA	NA	NA	NA	NA	NA	NA	NA
Scaffold1	1622273	1622318	Repeat:RepeatMasker:Transposon	SC.FOSU-QQT_TE0119	NA	NA	NA	NA	NA	NA	NA	NA	NA	NA	NA	NA	NA	NA	NA
Scaffold1	1622781	1622882	Repeat:RepeatMasker:Transposon	SC.FOSU-QQT_TE0120	NA	NA	NA	NA	NA	NA	NA	NA	NA	NA	NA	NA	NA	NA	NA
Scaffold1	1623238	1623311	tRNA	tRNA_0025	NA	NA	NA	NA	NA	NA	NA	NA	NA	NA	NA	NA	NA	NA	NA
Scaffold1	1623245	1623304	Repeat:RepeatMasker:Transposon	SC.FOSU-QQT_TE0145	NA	NA	NA	NA	NA	NA	NA	NA	NA	NA	NA	NA	NA	NA	NA
Scaffold1	1624275	1626179	Gene	GME1320_g	6	{GO:0004519; endonuclease activity; molecular_function} {GO:0005524; ATP binding; molecular_function} {GO:0006298; mismatch repair; biological_process} {GO:0016887; ATP hydrolysis activity; molecular_function} {GO:0030983; mismatched DNA binding; molecular_function} {GO:0045910; negative regulation of DNA recombination; biological_process}	NA	NA	NA	NA	NA	NA	NA	99.4	0.0e+00	Endonuclease that is involved in the suppression of homologous recombination and may therefore have a key role in the control of bacterial genetic diversity	NA	NA	NA
Scaffold1	1626277	1629351	Gene	GME1321_g	8	{GO:0000155; phosphorelay sensor kinase activity; molecular_function} {GO:0005524; ATP binding; molecular_function} {GO:0007165; signal transduction; biological_process} {GO:0016020; membrane; cellular_component} {GO:0016021; ; } {GO:0016310; phosphorylation; biological_process} {GO:0016772; transferase activity, transferring phosphorus-containing groups; molecular_function} {GO:0016887; ATP hydr…	NA	NA	NA	NA	NA	NA	NA	99.8	4.4e-234	Histidine kinase	NA	NA	NA
Scaffold1	1629495	1630166	Gene	GME1322_g	3	{GO:0000160; phosphorelay signal transduction system; biological_process} {GO:0003677; DNA binding; molecular_function} {GO:0006355; regulation of DNA-templated transcription; biological_process}	NA	NA	NA	NA	NA	NA	NA	99.6	2.6e-121	Response regulators consisting of a CheY-like receiver domain and a winged-helix DNA-binding domain	48	1.1e-55	Heme response regulator HssR OS=Staphylococcus epidermidis (strain ATCC 35984 / RP62A) OX=176279 GN=hssR PE=3 SV=1
Scaffold1	1630279	1641029	Gene	GME1323_g	17	{GO:0003700; DNA-binding transcription factor activity; molecular_function} {GO:0003824; catalytic activity; molecular_function} {GO:0003989; acetyl-CoA carboxylase activity; molecular_function} {GO:0004314; [acyl-carrier-protein] S-malonyltransferase activity; molecular_function} {GO:0004315; 3-oxoacyl-[acyl-carrier-protein] synthase activity; molecular_function} {GO:0005524; ATP binding; molecu…	NA	NA	NA	NA	NA	NA	NA	NA	NA	NA	NA	NA	NA
Scaffold1	1641124	1641456	Gene	GME1324_g	NA	NA	NA	NA	NA	NA	NA	NA	NA	NA	NA	NA	NA	NA	NA
Scaffold1	1641856	1644089	Gene	GME1325_g	5	{GO:0005525; GTP binding; molecular_function} {GO:0006826; iron ion transport; biological_process} {GO:0015093; ferrous iron transmembrane transporter activity; molecular_function} {GO:0016021; ; } {GO:0046914; transition metal ion binding; molecular_function}	NA	NA	NA	NA	NA	NA	NA	100	0.0e+00	transporter of a GTP-driven Fe(2 ) uptake system	47	1.8e-176	Fe(2+) transporter FeoB OS=Staphylococcus aureus (strain MRSA252) OX=282458 GN=feoB PE=3 SV=1
Scaffold1	1644306	1645265	Gene	GME1326_g	1	{GO:0005515; protein binding; molecular_function}	NA	NA	NA	NA	NA	NA	NA	99.7	2.8e-177	Tetratricopeptide repeat	NA	NA	NA
Scaffold1	1645463	1646743	Gene	GME1327_g	3	{GO:0003755; peptidyl-prolyl cis-trans isomerase activity; molecular_function} {GO:0006457; protein folding; biological_process} {GO:0015031; protein transport; biological_process}	NA	NA	NA	NA	NA	NA	NA	100	3.8e-238	Involved in protein export. Acts as a chaperone by maintaining the newly synthesized protein in an open conformation. Functions as a peptidyl-prolyl cis-trans isomerase	72.6	3.3e-178	Trigger factor OS=Enterococcus faecalis (strain ATCC 700802 / V583) OX=226185 GN=tig PE=3 SV=1
Scaffold1	1647112	1648191	Gene	GME1328_g	5	{GO:0003677; DNA binding; molecular_function} {GO:0003700; DNA-binding transcription factor activity; molecular_function} {GO:0006352; DNA-templated transcription initiation; biological_process} {GO:0006355; regulation of DNA-templated transcription; biological_process} {GO:0016987; sigma factor activity; molecular_function}	NA	NA	NA	NA	NA	NA	NA	89.7	5.3e-177	sigma factors are initiation factors that promote the attachment of RNA polymerase to specific initiation sites and are then released	73.6	2.0e-144	RNA polymerase sigma factor SigA OS=Enterococcus faecalis (strain ATCC 700802 / V583) OX=226185 GN=sigA PE=3 SV=2
Scaffold1	1648424	1660684	Gene	GME1329_g	14	{GO:0003824; catalytic activity; molecular_function} {GO:0005524; ATP binding; molecular_function} {GO:0005525; GTP binding; molecular_function} {GO:0006457; protein folding; biological_process} {GO:0008270; zinc ion binding; molecular_function} {GO:0008483; transaminase activity; molecular_function} {GO:0008883; glutamyl-tRNA reductase activity; molecular_function} {GO:0030170; pyridoxal phospha…	NA	NA	NA	NA	NA	NA	NA	NA	NA	NA	NA	NA	NA
Scaffold1	1660712	1661032	Gene	GME1330_g	NA	NA	NA	NA	NA	NA	NA	NA	NA	100	1.5e-55	mazG nucleotide pyrophosphohydrolase	NA	NA	NA
Scaffold1	1661144	1661716	Gene	GME1331_g	1	{GO:0008080; N-acetyltransferase activity; molecular_function}	NA	NA	NA	NA	NA	NA	NA	98.4	8.9e-107	Acetyltransferases including N-acetylases of ribosomal proteins	NA	NA	NA
Scaffold1	1662079	1665849	Gene	GME1332_g	14	{GO:0003677; DNA binding; molecular_function} {GO:0005524; ATP binding; molecular_function} {GO:0006355; regulation of DNA-templated transcription; biological_process} {GO:0015276; ligand-gated monoatomic ion channel activity; molecular_function} {GO:0016020; membrane; cellular_component} {GO:0016021; ; } {GO:0016887; ATP hydrolysis activity; molecular_function} {GO:0022857; transmembrane transpo…	NA	NA	NA	NA	NA	NA	NA	98.4	2.9e-241	amino acid transport	NA	NA	NA
Scaffold1	1664896	1664977	Repeat:RepeatMasker:Transposon	SC.FOSU-QQT_TE0146	NA	NA	NA	NA	NA	NA	NA	NA	NA	NA	NA	NA	NA	NA	NA
Scaffold1	1665900	1667024	Gene	GME1333_g	3	{GO:0003824; catalytic activity; molecular_function} {GO:0009058; biosynthetic process; biological_process} {GO:0030170; pyridoxal phosphate binding; molecular_function}	NA	NA	NA	NA	NA	NA	NA	100	4.3e-214	Aminotransferase	NA	NA	NA
Scaffold1	1667216	1669520	Gene	GME1334_g	4	{GO:0003677; DNA binding; molecular_function} {GO:0005524; ATP binding; molecular_function} {GO:0016887; ATP hydrolysis activity; molecular_function} {GO:0055085; transmembrane transport; biological_process}	NA	NA	NA	NA	NA	NA	NA	99.3	1.5e-156	Abc transporter	NA	NA	NA
Scaffold1	1669740	1671629	Gene	GME1335_g	6	{GO:0005351; carbohydrate:proton symporter activity; molecular_function} {GO:0008982; protein-N(PI)-phosphohistidine-sugar phosphotransferase activity; molecular_function} {GO:0009401; phosphoenolpyruvate-dependent sugar phosphotransferase system; biological_process} {GO:0016020; membrane; cellular_component} {GO:0016021; ; } {GO:0022877; protein-N(PI)-phosphohistidine-fructose phosphotransferase…	NA	NA	NA	NA	NA	NA	NA	99.7	0.0e+00	protein-N(PI)-phosphohistidine-fructose phosphotransferase system transporter activity	53.8	3.6e-189	PTS system fructose-specific EIIABC component OS=Bacillus subtilis (strain 168) OX=224308 GN=fruA PE=1 SV=2
Scaffold1	1671543	1671591	Repeat:RepeatMasker:Transposon	SC.FOSU-QQT_TE0121	NA	NA	NA	NA	NA	NA	NA	NA	NA	NA	NA	NA	NA	NA	NA
Scaffold1	1671650	1672483	Gene	GME1336_g	3	{GO:0005975; carbohydrate metabolic process; biological_process} {GO:0008662; 1-phosphofructokinase activity; molecular_function} {GO:0016773; phosphotransferase activity, alcohol group as acceptor; molecular_function}	NA	NA	NA	NA	NA	NA	NA	99.6	1.9e-153	Belongs to the carbohydrate kinase PfkB family	49.3	4.6e-72	1-phosphofructokinase OS=Bacillus subtilis (strain 168) OX=224308 GN=fruK PE=3 SV=1
Scaffold1	1672561	1673313	Gene	GME1337_g	2	{GO:0003700; DNA-binding transcription factor activity; molecular_function} {GO:0006355; regulation of DNA-templated transcription; biological_process}	NA	NA	NA	NA	NA	NA	NA	100	4.6e-135	transcriptional regulator DeoR family	48.4	2.6e-58	Uncharacterized HTH-type transcriptional regulator FruR OS=Bacillus subtilis (strain 168) OX=224308 GN=fruR PE=4 SV=1
Scaffold1	1673890	1674270	Gene	GME1338_g	NA	NA	NA	NA	NA	NA	NA	NA	NA	NA	NA	NA	NA	NA	NA
Scaffold1	1674397	1674930	Gene	GME1339_g	NA	NA	NA	NA	NA	NA	NA	NA	NA	99.4	1.5e-92	Transcriptional regulator	NA	NA	NA
Scaffold1	1675090	1676154	Gene	GME1340_g	6	{GO:0003677; DNA binding; molecular_function} {GO:0003697; single-stranded DNA binding; molecular_function} {GO:0005524; ATP binding; molecular_function} {GO:0006259; DNA metabolic process; biological_process} {GO:0006281; DNA repair; biological_process} {GO:0008094; ATP-dependent activity, acting on DNA; molecular_function}	NA	NA	NA	52.8	6.7e-96	DNA repair protein RAD51/RHP55	Replication, recombination and repair ;	100	1.2e-189	Can catalyze the hydrolysis of ATP in the presence of single-stranded DNA, the ATP-dependent uptake of single-stranded DNA by duplex DNA, and the ATP-dependent hybridization of homologous single-stranded DNAs. It interacts with LexA causing its activation and leading to its autocatalytic cleavage	77.7	2.1e-149	Protein RecA OS=Enterococcus hirae (strain ATCC 9790 / DSM 20160 / JCM 8729 / LMG 6399 / NBRC 3181 / NCIMB 6459 / NCDO 1258 / NCTC 12367 / WDCM 00089 / R) OX=768486 GN=recA PE=3 SV=1
Scaffold1	1675144	1675182	Repeat:RepeatMasker:Transposon	SC.FOSU-QQT_TE0122	NA	NA	NA	NA	NA	NA	NA	NA	NA	NA	NA	NA	NA	NA	NA
Scaffold1	1676461	1683397	Gene	GME1341_g	10	{GO:0003677; DNA binding; molecular_function} {GO:0003700; DNA-binding transcription factor activity; molecular_function} {GO:0005524; ATP binding; molecular_function} {GO:0006355; regulation of DNA-templated transcription; biological_process} {GO:0016491; oxidoreductase activity; molecular_function} {GO:0016887; ATP hydrolysis activity; molecular_function} {GO:0045454; cell redox homeostasis; bi…	NA	NA	NA	NA	NA	NA	NA	NA	NA	NA	NA	NA	NA
Scaffold1	1683463	1684026	Gene	GME1342_g	NA	NA	NA	NA	NA	NA	NA	NA	NA	94.7	2.2e-102	protein conserved in bacteria	NA	NA	NA
Scaffold1	1684100	1684870	Gene	GME1343_g	3	{GO:0000413; protein peptidyl-prolyl isomerization; biological_process} {GO:0003755; peptidyl-prolyl cis-trans isomerase activity; molecular_function} {GO:0006457; protein folding; biological_process}	NA	NA	NA	40.3	6.0e-30	Similar to cyclophilin-type peptidyl-prolyl cis-trans isomerase	Posttranslational modification, protein turnover, chaperones ;	75.8	9.8e-109	PPIases accelerate the folding of proteins. It catalyzes the cis-trans isomerization of proline imidic peptide bonds in oligopeptides	50.5	3.6e-47	Putative peptidyl-prolyl cis-trans isomerase OS=Staphylococcus saprophyticus subsp. saprophyticus (strain ATCC 15305 / DSM 20229 / NCIMB 8711 / NCTC 7292 / S-41) OX=342451 GN=SSP1821 PE=3 SV=1
Scaffold1	1685217	1686308	Gene	GME1344_g	1	{GO:0003824; catalytic activity; molecular_function}	NA	NA	NA	NA	NA	NA	NA	100	1.3e-210	surface protein	NA	NA	NA
Scaffold1	1686541	1687233	Gene	GME1345_g	NA	NA	NA	NA	NA	NA	NA	NA	NA	NA	NA	NA	NA	NA	NA
Scaffold1	1687289	1688047	Gene	GME1346_g	4	{GO:0000272; polysaccharide catabolic process; biological_process} {GO:0003824; catalytic activity; molecular_function} {GO:0005975; carbohydrate metabolic process; biological_process} {GO:0016811; hydrolase activity, acting on carbon-nitrogen (but not peptide) bonds, in linear amides; molecular_function}	NA	NA	NA	NA	NA	NA	NA	98.8	5.4e-136	polysaccharide catabolic process	49.4	1.7e-60	Carbohydrate deacetylase OS=Brevibacillus brevis (strain 47 / JCM 6285 / NBRC 100599) OX=358681 GN=BBR47_56650 PE=3 SV=1
Scaffold1	1688413	1689726	Gene	GME1347_g	4	{GO:0000166; nucleotide binding; molecular_function} {GO:0000287; magnesium ion binding; molecular_function} {GO:0003924; GTPase activity; molecular_function} {GO:0005525; GTP binding; molecular_function}	40	7.6e-47	GTPase	40.2	1.0e-85	Predicted GTP-binding protein (ODN superfamily)	General function prediction only ;	100	3.0e-251	An essential GTPase which binds GTP, GDP and possibly (p)ppGpp with moderate affinity, with high nucleotide exchange rates and a fairly low GTP hydrolysis rate. Plays a role in control of the cell cycle, stress response, ribosome biogenesis and in those bacteria that undergo differentiation, in morphogenesis control	76.7	2.5e-197	GTPase Obg OS=Enterococcus faecalis (strain ATCC 700802 / V583) OX=226185 GN=obg PE=3 SV=1
Scaffold1	1689949	1693704	Gene	GME1348_g	4	{GO:0016491; oxidoreductase activity; molecular_function} {GO:0016747; acyltransferase activity, transferring groups other than amino-acyl groups; molecular_function} {GO:0016891; RNA endonuclease activity, producing 5'-phosphomonoesters; molecular_function} {GO:0042779; ; }	NA	NA	NA	NA	NA	NA	NA	99.5	0.0e+00	lipolytic protein G-D-S-L family	NA	NA	NA
Scaffold1	1693876	1693964	Repeat:RepeatMasker:Transposon	SC.FOSU-QQT_TE0147	NA	NA	NA	NA	NA	NA	NA	NA	NA	NA	NA	NA	NA	NA	NA
Scaffold1	1694032	1694424	Gene	GME1349_g	1	{GO:0005887; ; }	NA	NA	NA	NA	NA	NA	NA	99.2	3.2e-63	Lipopolysaccharide assembly protein A domain	NA	NA	NA
Scaffold1	1694675	1695313	Gene	GME1350_g	1	{GO:0016021; ; }	NA	NA	NA	NA	NA	NA	NA	100	7.3e-118	Membrane	NA	NA	NA
Scaffold1	1695072	1695108	Repeat:TRF:TandemRepeat	SC.FOSU-QQT_TR0064	NA	NA	NA	NA	NA	NA	NA	NA	NA	NA	NA	NA	NA	NA	NA
Scaffold1	1695383	1695820	Gene	GME1351_g	3	{GO:0004343; glucosamine 6-phosphate N-acetyltransferase activity; molecular_function} {GO:0006048; UDP-N-acetylglucosamine biosynthetic process; biological_process} {GO:0008080; N-acetyltransferase activity; molecular_function}	NA	NA	NA	NA	NA	NA	NA	100	1.5e-77	gnat family	42.6	2.4e-27	Protein ElaA OS=Escherichia coli (strain K12) OX=83333 GN=elaA PE=1 SV=1
Scaffold1	1695988	1698303	Gene	GME1352_g	4	{GO:0003676; nucleic acid binding; molecular_function} {GO:0006281; DNA repair; biological_process} {GO:0006310; DNA recombination; biological_process} {GO:0008409; 5'-3' exonuclease activity; molecular_function}	NA	NA	NA	NA	NA	NA	NA	99.7	0.0e+00	single-stranded DNA 5'-3' exodeoxyribonuclease activity	41.2	3.2e-163	Single-stranded-DNA-specific exonuclease RecJ OS=Bacillus subtilis (strain 168) OX=224308 GN=recJ PE=3 SV=1
Scaffold1	1698399	1698833	Gene	GME1353_g	4	{GO:0003999; adenine phosphoribosyltransferase activity; molecular_function} {GO:0005737; cytoplasm; cellular_component} {GO:0006168; adenine salvage; biological_process} {GO:0009116; nucleoside metabolic process; biological_process}	52.9	3.6e-30	adenine phosphoribosyltransferase	43.8	3.7e-29	Adenine phosphoribosyl transferases	Nucleotide transport and metabolism ;	100	9.5e-77	Catalyzes a salvage reaction resulting in the formation of AMP, that is energically less costly than de novo synthesis	78.5	2.9e-62	Adenine phosphoribosyltransferase OS=Latilactobacillus sakei subsp. sakei (strain 23K) OX=314315 GN=apt PE=3 SV=1
Scaffold1	1699338	1699658	Gene	GME1354_g	NA	NA	NA	NA	NA	NA	NA	NA	NA	NA	NA	NA	NA	NA	NA
Scaffold1	1699972	1700032	Repeat:RepeatMasker:Transposon	SC.FOSU-QQT_TE0123	NA	NA	NA	NA	NA	NA	NA	NA	NA	NA	NA	NA	NA	NA	NA
Scaffold1	1700004	1702381	Gene	GME1355_g	6	{GO:0003677; DNA binding; molecular_function} {GO:0004252; serine-type endopeptidase activity; molecular_function} {GO:0006355; regulation of DNA-templated transcription; biological_process} {GO:0006508; proteolysis; biological_process} {GO:0009432; SOS response; biological_process} {GO:0045892; negative regulation of DNA-templated transcription; biological_process}	NA	NA	NA	NA	NA	NA	NA	NA	NA	NA	NA	NA	NA
Scaffold1	1701399	1701534	Repeat:RepeatMasker:Transposon	SC.FOSU-QQT_TE0148	NA	NA	NA	NA	NA	NA	NA	NA	NA	NA	NA	NA	NA	NA	NA
Scaffold1	1701521	1701645	Repeat:RepeatMasker:Transposon	SC.FOSU-QQT_TE0149	NA	NA	NA	NA	NA	NA	NA	NA	NA	NA	NA	NA	NA	NA	NA
Scaffold1	1702076	1702114	Repeat:RepeatMasker:Transposon	SC.FOSU-QQT_TE0124	NA	NA	NA	NA	NA	NA	NA	NA	NA	NA	NA	NA	NA	NA	NA
Scaffold1	1702569	1705734	Gene	GME1356_g	2	{GO:0003824; catalytic activity; molecular_function} {GO:0004802; transketolase activity; molecular_function}	49.4	3.1e-168	transketolase	53	2.8e-187	Transketolase	Carbohydrate transport and metabolism ;	98.7	0.0e+00	Catalyzes the transfer of a two-carbon ketol group from a ketose donor to an aldose acceptor, via a covalent intermediate with the cofactor thiamine pyrophosphate	67.2	4.1e-251	Transketolase OS=Streptococcus pyogenes serotype M6 (strain ATCC BAA-946 / MGAS10394) OX=286636 GN=tkt PE=1 SV=1
Scaffold1	1703590	1703662	Repeat:RepeatMasker:Transposon	SC.FOSU-QQT_TE0125	NA	NA	NA	NA	NA	NA	NA	NA	NA	NA	NA	NA	NA	NA	NA
Scaffold1	1703964	1703988	Repeat:TRF:TandemRepeat	SC.FOSU-QQT_TR0065	NA	NA	NA	NA	NA	NA	NA	NA	NA	NA	NA	NA	NA	NA	NA
Scaffold1	1705918	1707669	Gene	GME1357_g	5	{GO:0005524; ATP binding; molecular_function} {GO:0016021; ; } {GO:0016887; ATP hydrolysis activity; molecular_function} {GO:0042626; ATPase-coupled transmembrane transporter activity; molecular_function} {GO:0055085; transmembrane transport; biological_process}	NA	NA	NA	NA	NA	NA	NA	73.2	1.1e-251	Abc transporter	44.2	2.1e-143	Multidrug resistance-like ATP-binding protein MdlA OS=Escherichia coli (strain K12) OX=83333 GN=mdlA PE=3 SV=1
Scaffold1	1707738	1709459	Gene	GME1358_g	5	{GO:0005524; ATP binding; molecular_function} {GO:0016021; ; } {GO:0016887; ATP hydrolysis activity; molecular_function} {GO:0042626; ATPase-coupled transmembrane transporter activity; molecular_function} {GO:0055085; transmembrane transport; biological_process}	NA	NA	NA	NA	NA	NA	NA	99.7	0.0e+00	Abc transporter	46.3	5.1e-142	Putative ABC transporter ATP-binding protein exp8 OS=Streptococcus pneumoniae serotype 4 (strain ATCC BAA-334 / TIGR4) OX=170187 GN=exp8 PE=3 SV=3
Scaffold1	1709522	1709631	Repeat:RepeatMasker:Transposon	SC.FOSU-QQT_TE0150	NA	NA	NA	NA	NA	NA	NA	NA	NA	NA	NA	NA	NA	NA	NA
Scaffold1	1709699	1710730	Gene	GME1359_g	4	{GO:0003824; catalytic activity; molecular_function} {GO:0010181; FMN binding; molecular_function} {GO:0016491; oxidoreductase activity; molecular_function} {GO:0055114; ; }	NA	NA	NA	NA	NA	NA	NA	99.7	3.4e-197	NADH flavin oxidoreductase NADH oxidase	45.8	1.6e-77	NADPH dehydrogenase OS=Listeria innocua serovar 6a (strain ATCC BAA-680 / CLIP 11262) OX=272626 GN=namA PE=3 SV=1
Scaffold1	1710813	1711247	Gene	GME1360_g	1	{GO:0016746; acyltransferase activity; molecular_function}	NA	NA	NA	NA	NA	NA	NA	100	2.1e-76	Acyl-transferase	50.7	2.9e-33	1-acyl-sn-glycerol-3-phosphate acyltransferase OS=Streptococcus pneumoniae (strain ATCC BAA-255 / R6) OX=171101 GN=plsC PE=1 SV=1
Scaffold1	1711631	1720163	Gene	GME1361_g	6	{GO:0004519; endonuclease activity; molecular_function} {GO:0005524; ATP binding; molecular_function} {GO:0006259; DNA metabolic process; biological_process} {GO:0008270; zinc ion binding; molecular_function} {GO:0008408; 3'-5' exonuclease activity; molecular_function} {GO:0016787; hydrolase activity; molecular_function}	NA	NA	NA	NA	NA	NA	NA	NA	NA	NA	NA	NA	NA
Scaffold1	1714467	1714530	Repeat:RepeatMasker:Transposon	SC.FOSU-QQT_TE0126	NA	NA	NA	NA	NA	NA	NA	NA	NA	NA	NA	NA	NA	NA	NA
Scaffold1	1715163	1715240	Repeat:RepeatMasker:Transposon	SC.FOSU-QQT_TE0127	NA	NA	NA	NA	NA	NA	NA	NA	NA	NA	NA	NA	NA	NA	NA
Scaffold1	1717196	1717226	Repeat:TRF:TandemRepeat	SC.FOSU-QQT_TR0066	NA	NA	NA	NA	NA	NA	NA	NA	NA	NA	NA	NA	NA	NA	NA
Scaffold1	1719018	1719139	Repeat:RepeatMasker:Transposon	SC.FOSU-QQT_TE0151	NA	NA	NA	NA	NA	NA	NA	NA	NA	NA	NA	NA	NA	NA	NA
Scaffold1	1720217	1722833	Gene	GME1362_g	1	{GO:0016787; hydrolase activity; molecular_function}	NA	NA	NA	NA	NA	NA	NA	99.6	1.8e-310	ABC transporter substrate-binding protein family 5	NA	NA	NA
Scaffold1	1720448	1720494	Repeat:RepeatMasker:Transposon	SC.FOSU-QQT_TE0128	NA	NA	NA	NA	NA	NA	NA	NA	NA	NA	NA	NA	NA	NA	NA
Scaffold1	1723398	1728645	Gene	GME1363_g	17	{GO:0003735; structural constituent of ribosome; molecular_function} {GO:0003746; translation elongation factor activity; molecular_function} {GO:0005515; protein binding; molecular_function} {GO:0005737; cytoplasm; cellular_component} {GO:0005840; ribosome; cellular_component} {GO:0006221; pyrimidine nucleotide biosynthetic process; biological_process} {GO:0006412; translation; biological_proces…	NA	NA	NA	NA	NA	NA	NA	NA	NA	NA	NA	NA	NA
Scaffold1	1728694	1728782	Repeat:RepeatMasker:Transposon	SC.FOSU-QQT_TE0152	NA	NA	NA	NA	NA	NA	NA	NA	NA	NA	NA	NA	NA	NA	NA
Scaffold1	1728705	1729080	Gene	GME1364_g	NA	NA	NA	NA	NA	NA	NA	NA	NA	NA	NA	NA	NA	NA	NA
Scaffold1	1729472	1733808	Gene	GME1365_g	12	{GO:0004222; metalloendopeptidase activity; molecular_function} {GO:0005515; protein binding; molecular_function} {GO:0006508; proteolysis; biological_process} {GO:0008299; isoprenoid biosynthetic process; biological_process} {GO:0016020; membrane; cellular_component} {GO:0016021; ; } {GO:0016765; transferase activity, transferring alkyl or aryl (other than methyl) groups; molecular_function} {GO…	NA	NA	NA	NA	NA	NA	NA	NA	NA	NA	NA	NA	NA
Scaffold1	1730261	1730397	Repeat:RepeatMasker:Transposon	SC.FOSU-QQT_TE0153	NA	NA	NA	NA	NA	NA	NA	NA	NA	NA	NA	NA	NA	NA	NA
Scaffold1	1730384	1730518	Repeat:RepeatMasker:Transposon	SC.FOSU-QQT_TE0154	NA	NA	NA	NA	NA	NA	NA	NA	NA	NA	NA	NA	NA	NA	NA
Scaffold1	1733933	1735639	Gene	GME1366_g	8	{GO:0000166; nucleotide binding; molecular_function} {GO:0002161; aminoacyl-tRNA editing activity; molecular_function} {GO:0004812; aminoacyl-tRNA ligase activity; molecular_function} {GO:0004827; proline-tRNA ligase activity; molecular_function} {GO:0005524; ATP binding; molecular_function} {GO:0005737; cytoplasm; cellular_component} {GO:0006418; tRNA aminoacylation for protein translation; biol…	NA	NA	NA	NA	NA	NA	NA	99.8	0.0e+00	Catalyzes the attachment of proline to tRNA(Pro) in a two-step reaction proline is first activated by ATP to form Pro- AMP and then transferred to the acceptor end of tRNA(Pro). As ProRS can inadvertently accommodate and process non-cognate amino acids such as alanine and cysteine, to avoid such errors it has two additional distinct editing activities against alanine. One activity is designated a…	71.7	4.6e-244	Proline--tRNA ligase OS=Enterococcus faecalis (strain ATCC 700802 / V583) OX=226185 GN=proS PE=1 SV=1
Scaffold1	1735353	1735391	Repeat:RepeatMasker:Transposon	SC.FOSU-QQT_TE0129	NA	NA	NA	NA	NA	NA	NA	NA	NA	NA	NA	NA	NA	NA	NA
Scaffold1	1735757	1746148	Gene	GME1367_g	18	{GO:0003676; nucleic acid binding; molecular_function} {GO:0003677; DNA binding; molecular_function} {GO:0003700; DNA-binding transcription factor activity; molecular_function} {GO:0003723; RNA binding; molecular_function} {GO:0003743; translation initiation factor activity; molecular_function} {GO:0003824; catalytic activity; molecular_function} {GO:0003887; DNA-directed DNA polymerase activity;…	NA	NA	NA	NA	NA	NA	NA	92.6	0.0e+00	Required for replicative DNA synthesis. This DNA polymerase also exhibits 3' to 5' exonuclease activity	65.6	0.0e+00	DNA polymerase III PolC-type OS=Latilactobacillus sakei subsp. sakei (strain 23K) OX=314315 GN=polC PE=3 SV=1
Scaffold1	1743588	1743789	Repeat:TRF:TandemRepeat	SC.FOSU-QQT_TR0067	NA	NA	NA	NA	NA	NA	NA	NA	NA	NA	NA	NA	NA	NA	NA
Scaffold1	1743623	1743793	Repeat:TRF:TandemRepeat	SC.FOSU-QQT_TR0068	NA	NA	NA	NA	NA	NA	NA	NA	NA	NA	NA	NA	NA	NA	NA
Scaffold1	1746327	1746887	Gene	GME1368_g	NA	NA	NA	NA	NA	NA	NA	NA	NA	NA	NA	NA	NA	NA	NA
Scaffold1	1746930	1747601	Gene	GME1369_g	NA	NA	NA	NA	NA	NA	NA	NA	NA	NA	NA	NA	NA	NA	NA
Scaffold1	1747622	1748500	Gene	GME1370_g	2	{GO:0003951; NAD+ kinase activity; molecular_function} {GO:0016301; kinase activity; molecular_function}	NA	NA	NA	NA	NA	NA	NA	99.2	2.1e-139	Sphingosine kinase and enzymes related to eukaryotic diacylglycerol kinase	NA	NA	NA
Scaffold1	1748552	1749394	Gene	GME1371_g	NA	NA	NA	NA	NA	NA	NA	NA	NA	100	4.2e-153	DegV family	46.1	1.8e-60	DegV domain-containing protein lmo1863 OS=Listeria monocytogenes serovar 1/2a (strain ATCC BAA-679 / EGD-e) OX=169963 GN=lmo1863 PE=3 SV=1
Scaffold1	1749627	1751471	Gene	GME1372_g	10	{GO:0001522; pseudouridine synthesis; biological_process} {GO:0003723; RNA binding; molecular_function} {GO:0003824; catalytic activity; molecular_function} {GO:0003919; FMN adenylyltransferase activity; molecular_function} {GO:0006396; RNA processing; biological_process} {GO:0008531; riboflavin kinase activity; molecular_function} {GO:0009058; biosynthetic process; biological_process} {GO:000923…	NA	NA	NA	NA	NA	NA	NA	99.7	2.8e-178	Belongs to the ribF family	55.2	1.1e-94	Bifunctional riboflavin kinase/FMN adenylyltransferase OS=Listeria monocytogenes serovar 1/2a (strain ATCC BAA-679 / EGD-e) OX=169963 GN=ribCF PE=1 SV=1
Scaffold1	1751496	1753147	Gene	GME1373_g	6	{GO:0003824; catalytic activity; molecular_function} {GO:0004109; coproporphyrinogen oxidase activity; molecular_function} {GO:0005737; cytoplasm; cellular_component} {GO:0006779; porphyrin-containing compound biosynthetic process; biological_process} {GO:0051536; iron-sulfur cluster binding; molecular_function} {GO:0051539; 4 iron, 4 sulfur cluster binding; molecular_function}	NA	NA	NA	NA	NA	NA	NA	99.7	5.0e-216	Involved in the biosynthesis of porphyrin-containing compound	53.2	7.9e-113	Heme chaperone HemW OS=Bacillus subtilis (strain 168) OX=224308 GN=hemW PE=2 SV=3
Scaffold1	1753357	1758794	Gene	GME1374_g	13	{GO:0000774; adenyl-nucleotide exchange factor activity; molecular_function} {GO:0003677; DNA binding; molecular_function} {GO:0003824; catalytic activity; molecular_function} {GO:0004055; argininosuccinate synthase activity; molecular_function} {GO:0004056; argininosuccinate lyase activity; molecular_function} {GO:0005524; ATP binding; molecular_function} {GO:0006355; regulation of DNA-templated…	NA	NA	NA	NA	NA	NA	NA	NA	NA	NA	NA	NA	NA
Scaffold1	1758949	1760781	Gene	GME1375_g	3	{GO:0005524; ATP binding; molecular_function} {GO:0006457; protein folding; biological_process} {GO:0051082; unfolded protein binding; molecular_function}	54.3	4.0e-179	molecular chaperone DnaK	54.5	3.7e-187	Molecular chaperones mortalin/PBP74/GRP75, HSP70 superfamily	Posttranslational modification, protein turnover, chaperones ;	95.1	0.0e+00	Heat shock 70 kDa protein	92.1	0.0e+00	Chaperone protein DnaK OS=Enterococcus faecalis (strain ATCC 700802 / V583) OX=226185 GN=dnaK PE=3 SV=1
Scaffold1	1758955	1759133	Repeat:RepeatMasker:Transposon	SC.FOSU-QQT_TE0155	NA	NA	NA	NA	NA	NA	NA	NA	NA	NA	NA	NA	NA	NA	NA
Scaffold1	1759211	1760421	Repeat:RepeatMasker:Transposon	SC.FOSU-QQT_TE0156	NA	NA	NA	NA	NA	NA	NA	NA	NA	NA	NA	NA	NA	NA	NA
Scaffold1	1760686	1760774	Repeat:RepeatMasker:Transposon	SC.FOSU-QQT_TE0130	NA	NA	NA	NA	NA	NA	NA	NA	NA	NA	NA	NA	NA	NA	NA
Scaffold1	1760929	1762101	Gene	GME1376_g	5	{GO:0005524; ATP binding; molecular_function} {GO:0006457; protein folding; biological_process} {GO:0009408; response to heat; biological_process} {GO:0031072; heat shock protein binding; molecular_function} {GO:0051082; unfolded protein binding; molecular_function}	42.8	6.3e-77	molecular chaperone DnaJ	46.1	1.3e-84	Molecular chaperone (DnaJ superfamily)	Posttranslational modification, protein turnover, chaperones ;	99.5	2.9e-229	ATP binding to DnaK triggers the release of the substrate protein, thus completing the reaction cycle. Several rounds of ATP-dependent interactions between DnaJ, DnaK and GrpE are required for fully efficient folding. Also involved, together with DnaK and GrpE, in the DNA replication of plasmids through activation of initiation proteins	78.4	9.4e-180	Chaperone protein DnaJ OS=Enterococcus faecalis (strain ATCC 700802 / V583) OX=226185 GN=dnaJ PE=3 SV=1
Scaffold1	1762304	1764139	Gene	GME1377_g	2	{GO:0003924; GTPase activity; molecular_function} {GO:0005525; GTP binding; molecular_function}	49.4	7.6e-162	translation factor GUF1, mitochondrial	61.3	1.7e-219	Elongation factor-type GTP-binding protein	Translation, ribosomal structure and biogenesis ;	92	0.0e+00	Required for accurate and efficient protein synthesis under certain stress conditions. May act as a fidelity factor of the translation reaction, by catalyzing a one-codon backward translocation of tRNAs on improperly translocated ribosomes. Back- translocation proceeds from a post-translocation (POST) complex to a pre-translocation (PRE) complex, thus giving elongation factor G a second chance to…	85.4	3.5e-306	Elongation factor 4 OS=Enterococcus faecalis (strain ATCC 700802 / V583) OX=226185 GN=lepA PE=3 SV=1
Scaffold1	1764252	1765394	Gene	GME1378_g	3	{GO:0003677; DNA binding; molecular_function} {GO:0006310; DNA recombination; biological_process} {GO:0015074; DNA integration; biological_process}	NA	NA	NA	NA	NA	NA	NA	98.7	5.4e-220	Belongs to the 'phage' integrase family	NA	NA	NA
Scaffold1	1765545	1766462	Gene	GME1379_g	NA	NA	NA	NA	NA	NA	NA	NA	NA	50.2	3.1e-69	Membrane	NA	NA	NA
Scaffold1	1765919	1766012	Repeat:TRF:TandemRepeat	SC.FOSU-QQT_TR0069	NA	NA	NA	NA	NA	NA	NA	NA	NA	NA	NA	NA	NA	NA	NA
Scaffold1	1766668	1767527	Gene	GME1380_g	1	{GO:0003677; DNA binding; molecular_function}	NA	NA	NA	NA	NA	NA	NA	96.4	8.0e-72	Zn peptidase	NA	NA	NA
Scaffold1	1767681	1776331	Gene	GME1381_g	1	{GO:0003677; DNA binding; molecular_function}	NA	NA	NA	NA	NA	NA	NA	NA	NA	NA	NA	NA	NA
Scaffold1	1775022	1775060	Repeat:TRF:TandemRepeat	SC.FOSU-QQT_TR0071	NA	NA	NA	NA	NA	NA	NA	NA	NA	NA	NA	NA	NA	NA	NA
Scaffold1	1775022	1775060	Repeat:TRF:TandemRepeat	SC.FOSU-QQT_TR0071	NA	NA	NA	NA	NA	NA	NA	NA	NA	NA	NA	NA	NA	NA	NA
Scaffold1	1776208	1776249	Repeat:RepeatMasker:Transposon	SC.FOSU-QQT_TE0131	NA	NA	NA	NA	NA	NA	NA	NA	NA	NA	NA	NA	NA	NA	NA
Scaffold1	1776580	1780060	Gene	GME1382_g	1	{GO:0003677; DNA binding; molecular_function}	NA	NA	NA	NA	NA	NA	NA	NA	NA	NA	NA	NA	NA
Scaffold1	1780161	1792788	Gene	GME1383_g	6	{GO:0003677; DNA binding; molecular_function} {GO:0003700; DNA-binding transcription factor activity; molecular_function} {GO:0006323; ; } {GO:0006352; DNA-templated transcription initiation; biological_process} {GO:0006355; regulation of DNA-templated transcription; biological_process} {GO:0016987; sigma factor activity; molecular_function}	NA	NA	NA	NA	NA	NA	NA	NA	NA	NA	NA	NA	NA
Scaffold1	1792818	1810510	Gene	GME1384_g	2	{GO:0008745; N-acetylmuramoyl-L-alanine amidase activity; molecular_function} {GO:0009253; peptidoglycan catabolic process; biological_process}	NA	NA	NA	NA	NA	NA	NA	NA	NA	NA	NA	NA	NA
Scaffold1	1810657	1811154	Gene	GME1385_g	NA	NA	NA	NA	NA	NA	NA	NA	NA	NA	NA	NA	NA	NA	NA
Scaffold1	1811304	1811831	Gene	GME1386_g	NA	NA	NA	NA	NA	NA	NA	NA	NA	NA	NA	NA	NA	NA	NA
Scaffold1	1813336	1813722	Gene	GME1387_g	NA	NA	NA	NA	NA	NA	NA	NA	NA	NA	NA	NA	NA	NA	NA
Scaffold1	1813812	1815870	Gene	GME1388_g	NA	NA	NA	NA	NA	NA	NA	NA	NA	NA	NA	NA	NA	NA	NA
Scaffold1	1816089	1817105	Gene	GME1389_g	NA	NA	NA	NA	NA	NA	NA	NA	NA	100	2.0e-197	proteins homologs of microcin C7 resistance protein MccF	NA	NA	NA
Scaffold1	1817170	1817649	Gene	GME1390_g	NA	NA	NA	NA	NA	NA	NA	NA	NA	NA	NA	NA	NA	NA	NA
Scaffold1	1818071	1818190	Repeat:RepeatMasker:Transposon	SC.FOSU-QQT_TE0157	NA	NA	NA	NA	NA	NA	NA	NA	NA	NA	NA	NA	NA	NA	NA
Scaffold1	1818264	1823423	Gene	GME1391_g	12	{GO:0003824; catalytic activity; molecular_function} {GO:0006355; regulation of DNA-templated transcription; biological_process} {GO:0008926; mannitol-1-phosphate 5-dehydrogenase activity; molecular_function} {GO:0008982; protein-N(PI)-phosphohistidine-sugar phosphotransferase activity; molecular_function} {GO:0009401; phosphoenolpyruvate-dependent sugar phosphotransferase system; biological_proc…	NA	NA	NA	NA	NA	NA	NA	98.1	0.0e+00	transcriptional antiterminator	NA	NA	NA
Scaffold1	1823511	1823825	Gene	GME1392_g	NA	NA	NA	NA	NA	NA	NA	NA	NA	100	3.5e-57	membrane	NA	NA	NA
Scaffold1	1824119	1825241	Gene	GME1393_g	4	{GO:0003677; DNA binding; molecular_function} {GO:0003824; catalytic activity; molecular_function} {GO:0003905; alkylbase DNA N-glycosylase activity; molecular_function} {GO:0006284; base-excision repair; biological_process}	NA	NA	NA	NA	NA	NA	NA	90.9	2.6e-96	Belongs to the DNA glycosylase MPG family	45.5	1.7e-47	Putative 3-methyladenine DNA glycosylase OS=Enterococcus faecalis (strain ATCC 700802 / V583) OX=226185 GN=EF_1978 PE=3 SV=1
Scaffold1	1825240	1825358	Repeat:RepeatMasker:Transposon	SC.FOSU-QQT_TE0158	NA	NA	NA	NA	NA	NA	NA	NA	NA	NA	NA	NA	NA	NA	NA
Scaffold1	1825393	1826343	Gene	GME1394_g	2	{GO:0006479; protein methylation; biological_process} {GO:0008276; protein methyltransferase activity; molecular_function}	NA	NA	NA	NA	NA	NA	NA	100	1.6e-177	Ribosomal protein L11 methyltransferase	64	3.7e-110	Ribosomal protein L11 methyltransferase OS=Enterococcus faecalis (strain ATCC 700802 / V583) OX=226185 GN=prmA PE=3 SV=1
Scaffold1	1826368	1827108	Gene	GME1395_g	2	{GO:0006364; rRNA processing; biological_process} {GO:0008168; methyltransferase activity; molecular_function}	NA	NA	NA	NA	NA	NA	NA	100	2.9e-134	rRNA (uridine-N3-)-methyltransferase activity	51.3	8.0e-60	Ribosomal RNA small subunit methyltransferase E OS=Bacillus subtilis (strain 168) OX=224308 GN=rsmE PE=1 SV=1
Scaffold1	1827190	1827861	Gene	GME1396_g	5	{GO:0003824; catalytic activity; molecular_function} {GO:0004139; deoxyribose-phosphate aldolase activity; molecular_function} {GO:0005737; cytoplasm; cellular_component} {GO:0009264; deoxyribonucleotide catabolic process; biological_process} {GO:0016829; lyase activity; molecular_function}	49.8	1.3e-50	deoxyribose-phosphate aldolase	NA	NA	NA	NA	100	1.8e-119	Catalyzes a reversible aldol reaction between acetaldehyde and D-glyceraldehyde 3-phosphate to generate 2-deoxy- D-ribose 5-phosphate	71.7	9.4e-84	Deoxyribose-phosphate aldolase OS=Streptococcus sanguinis (strain SK36) OX=388919 GN=deoC PE=3 SV=1
Scaffold1	1828051	1829187	Gene	GME1397_g	NA	NA	NA	NA	NA	NA	NA	NA	NA	98.9	5.5e-209	heme binding	NA	NA	NA
Scaffold1	1829722	1836142	Gene	GME1398_g	6	{GO:0002161; aminoacyl-tRNA editing activity; molecular_function} {GO:0005737; cytoplasm; cellular_component} {GO:0006508; proteolysis; biological_process} {GO:0008234; cysteine-type peptidase activity; molecular_function} {GO:0015969; guanosine tetraphosphate metabolic process; biological_process} {GO:0051499; D-aminoacyl-tRNA deacylase activity; molecular_function}	NA	NA	NA	NA	NA	NA	NA	99.8	0.0e+00	O COG4870 Cysteine protease	NA	NA	NA
Scaffold1	1836191	1837507	Gene	GME1399_g	2	{GO:0008745; N-acetylmuramoyl-L-alanine amidase activity; molecular_function} {GO:0009253; peptidoglycan catabolic process; biological_process}	NA	NA	NA	NA	NA	NA	NA	100	2.2e-249	N-Acetylmuramoyl-L-alanine amidase	NA	NA	NA
Scaffold1	1838223	1839548	Gene	GME1400_g	4	{GO:0004821; histidine-tRNA ligase activity; molecular_function} {GO:0005524; ATP binding; molecular_function} {GO:0005737; cytoplasm; cellular_component} {GO:0006427; histidyl-tRNA aminoacylation; biological_process}	NA	NA	NA	NA	NA	NA	NA	99.5	1.0e-254	histidyl-tRNA synthetase	66.7	2.4e-171	Histidine--tRNA ligase OS=Enterococcus faecalis (strain ATCC 700802 / V583) OX=226185 GN=hisS PE=3 SV=1
Scaffold1	1839579	1841363	Gene	GME1401_g	7	{GO:0000166; nucleotide binding; molecular_function} {GO:0003676; nucleic acid binding; molecular_function} {GO:0004812; aminoacyl-tRNA ligase activity; molecular_function} {GO:0005524; ATP binding; molecular_function} {GO:0005737; cytoplasm; cellular_component} {GO:0006418; tRNA aminoacylation for protein translation; biological_process} {GO:0016874; ligase activity; molecular_function}	NA	NA	NA	43.5	6.7e-125	Aspartyl-tRNA synthetase, mitochondrial	Translation, ribosomal structure and biogenesis ;	84.5	2.1e-295	Aspartyl-tRNA synthetase with relaxed tRNA specificity since it is able to aspartylate not only its cognate tRNA(Asp) but also tRNA(Asn). Reaction proceeds in two steps L-aspartate is first activated by ATP to form Asp-AMP and then transferred to the acceptor end of tRNA(Asp Asn)	69.4	1.3e-244	Aspartate--tRNA ligase OS=Enterococcus faecalis (strain ATCC 700802 / V583) OX=226185 GN=aspS PE=3 SV=1
Scaffold1	1840817	1840862	Repeat:RepeatMasker:Transposon	SC.FOSU-QQT_TE0132	NA	NA	NA	NA	NA	NA	NA	NA	NA	NA	NA	NA	NA	NA	NA
Scaffold1	1841571	1843377	Gene	GME1402_g	2	{GO:0006508; proteolysis; biological_process} {GO:0008233; peptidase activity; molecular_function}	NA	NA	NA	NA	NA	NA	NA	96.8	6.9e-166	signal peptide processing	50	2.6e-80	Putative signal peptide peptidase SppA OS=Bacillus subtilis (strain 168) OX=224308 GN=sppA PE=1 SV=1
Scaffold1	1843423	1844169	Gene	GME1403_g	2	{GO:0016491; oxidoreductase activity; molecular_function} {GO:0055114; ; }	NA	NA	NA	NA	NA	NA	NA	100	1.2e-135	Nitroreductase	44	9.0e-51	NADPH-dependent oxidoreductase OS=Staphylococcus saprophyticus subsp. saprophyticus (strain ATCC 15305 / DSM 20229 / NCIMB 8711 / NCTC 7292 / S-41) OX=342451 GN=nfrA PE=3 SV=1
Scaffold1	1844350	1845213	Gene	GME1404_g	3	{GO:0003677; DNA binding; molecular_function} {GO:0006281; DNA repair; biological_process} {GO:0008270; zinc ion binding; molecular_function}	40.3	7.5e-35	deoxyribonuclease IV	NA	NA	NA	NA	100	1.9e-161	Endonuclease IV plays a role in DNA repair. It cleaves phosphodiester bonds at apurinic or apyrimidinic sites (AP sites) to produce new 5'-ends that are base-free deoxyribose 5-phosphate residues. It preferentially attacks modified AP sites created by bleomycin and neocarzinostatin	81.6	2.9e-130	Probable endonuclease 4 OS=Enterococcus faecalis (strain ATCC 700802 / V583) OX=226185 GN=nfo PE=3 SV=1
Scaffold1	1845353	1847209	Gene	GME1405_g	NA	NA	NA	NA	NA	NA	NA	NA	NA	99.5	0.0e+00	Membrane	NA	NA	NA
Scaffold1	1846917	1846960	Repeat:RepeatMasker:Transposon	SC.FOSU-QQT_TE0133	NA	NA	NA	NA	NA	NA	NA	NA	NA	NA	NA	NA	NA	NA	NA
Scaffold1	1847270	1848094	Gene	GME1406_g	5	{GO:0000155; phosphorelay sensor kinase activity; molecular_function} {GO:0000160; phosphorelay signal transduction system; biological_process} {GO:0004673; protein histidine kinase activity; molecular_function} {GO:0007165; signal transduction; biological_process} {GO:0016020; membrane; cellular_component}	NA	NA	NA	NA	NA	NA	NA	99.6	8.8e-148	His Kinase A (phosphoacceptor) domain	NA	NA	NA
Scaffold1	1849057	1849989	Gene	GME1407_g	2	{GO:0005524; ATP binding; molecular_function} {GO:0016887; ATP hydrolysis activity; molecular_function}	NA	NA	NA	NA	NA	NA	NA	99.7	1.1e-170	'abc transporter, ATP-binding protein	NA	NA	NA
Scaffold1	1850006	1850140	Repeat:RepeatMasker:Transposon	SC.FOSU-QQT_TE0159	NA	NA	NA	NA	NA	NA	NA	NA	NA	NA	NA	NA	NA	NA	NA
Scaffold1	1850006	1850245	Repeat:TRF:TandemRepeat	SC.FOSU-QQT_TR0072	NA	NA	NA	NA	NA	NA	NA	NA	NA	NA	NA	NA	NA	NA	NA
Scaffold1	1850127	1850252	Repeat:RepeatMasker:Transposon	SC.FOSU-QQT_TE0160	NA	NA	NA	NA	NA	NA	NA	NA	NA	NA	NA	NA	NA	NA	NA
Scaffold1	1850322	1851011	Gene	GME1408_g	3	{GO:0000160; phosphorelay signal transduction system; biological_process} {GO:0003677; DNA binding; molecular_function} {GO:0006355; regulation of DNA-templated transcription; biological_process}	NA	NA	NA	NA	NA	NA	NA	100	2.5e-124	Response regulators consisting of a CheY-like receiver domain and a winged-helix DNA-binding domain	40.6	4.1e-34	Response regulator ArlR OS=Staphylococcus saprophyticus subsp. saprophyticus (strain ATCC 15305 / DSM 20229 / NCIMB 8711 / NCTC 7292 / S-41) OX=342451 GN=arlR PE=3 SV=1
Scaffold1	1851334	1851744	Gene	GME1409_g	2	{GO:0016021; ; } {GO:0016036; cellular response to phosphate starvation; biological_process}	NA	NA	NA	NA	NA	NA	NA	100	1.1e-69	Belongs to the PsiE family	47.4	9.0e-29	Protein PsiE homolog OS=Bacillus cereus (strain ATCC 10987 / NRS 248) OX=222523 GN=psiE PE=3 SV=1
Scaffold1	1851838	1852404	Gene	GME1410_g	NA	NA	NA	NA	NA	NA	NA	NA	NA	100	1.8e-99	lemA family	NA	NA	NA
Scaffold1	1852445	1853278	Gene	GME1411_g	NA	NA	NA	NA	NA	NA	NA	NA	NA	99.6	4.1e-153	COG1512 Beta-propeller domains of methanol dehydrogenase type	NA	NA	NA
Scaffold1	1853809	1854222	Gene	GME1412_g	4	{GO:0003735; structural constituent of ribosome; molecular_function} {GO:0005840; ribosome; cellular_component} {GO:0006412; translation; biological_process} {GO:0015935; small ribosomal subunit; cellular_component}	60.4	2.2e-37	small subunit ribosomal protein S12	65.4	2.3e-44	Mitochondrial/chloroplast ribosomal protein S12	Translation, ribosomal structure and biogenesis ;	100	3.9e-72	Interacts with and stabilizes bases of the 16S rRNA that are involved in tRNA selection in the A site and with the mRNA backbone. Located at the interface of the 30S and 50S subunits, it traverses the body of the 30S subunit contacting proteins on the other side and probably holding the rRNA structure together. The combined cluster of proteins S8, S12 and S17 appears to hold together the shoulder…	90.5	1.2e-65	Small ribosomal subunit protein uS12 OS=Enterococcus faecalis (strain ATCC 700802 / V583) OX=226185 GN=rpsL PE=1 SV=1
Scaffold1	1854279	1854749	Gene	GME1413_g	4	{GO:0003723; RNA binding; molecular_function} {GO:0003735; structural constituent of ribosome; molecular_function} {GO:0006412; translation; biological_process} {GO:0015935; small ribosomal subunit; cellular_component}	NA	NA	NA	44.5	2.2e-35	Ribosomal protein S7	Translation, ribosomal structure and biogenesis ;	100	2.5e-83	tRNA binding	84	2.8e-74	Small ribosomal subunit protein uS7 OS=Enterococcus faecalis (strain ATCC 700802 / V583) OX=226185 GN=rpsG PE=1 SV=1
Scaffold1	1854791	1856875	Gene	GME1414_g	4	{GO:0003746; translation elongation factor activity; molecular_function} {GO:0003924; GTPase activity; molecular_function} {GO:0005525; GTP binding; molecular_function} {GO:0006414; translational elongation; biological_process}	43.9	1.2e-160	elongation factor G	56.1	1.3e-228	Mitochondrial elongation factor	Translation, ribosomal structure and biogenesis ;	88.6	0.0e+00	Catalyzes the GTP-dependent ribosomal translocation step during translation elongation. During this step, the ribosome changes from the pre-translocational (PRE) to the post- translocational (POST) state as the newly formed A-site-bound peptidyl-tRNA and P-site-bound deacylated tRNA move to the P and E sites, respectively. Catalyzes the coordinated movement of the two tRNA molecules, the mRNA and…	81.7	0.0e+00	Elongation factor G OS=Enterococcus faecalis (strain ATCC 700802 / V583) OX=226185 GN=fusA PE=1 SV=1
Scaffold1	1856035	1856073	Repeat:RepeatMasker:Transposon	SC.FOSU-QQT_TE0134	NA	NA	NA	NA	NA	NA	NA	NA	NA	NA	NA	NA	NA	NA	NA
Scaffold1	1856937	1858124	Gene	GME1415_g	4	{GO:0003746; translation elongation factor activity; molecular_function} {GO:0003924; GTPase activity; molecular_function} {GO:0005525; GTP binding; molecular_function} {GO:0006414; translational elongation; biological_process}	66.7	2.4e-153	elongation factor Tu	69	4.4e-157	Mitochondrial translation elongation factor Tu	Translation, ribosomal structure and biogenesis ;	91.1	1.3e-205	This protein promotes the GTP-dependent binding of aminoacyl-tRNA to the A-site of ribosomes during protein biosynthesis	85.5	6.6e-197	Elongation factor Tu OS=Lysinibacillus sphaericus (strain C3-41) OX=444177 GN=tuf PE=3 SV=1
Scaffold1	1858236	1860729	Gene	GME1416_g	2	{GO:0005524; ATP binding; molecular_function} {GO:0016772; transferase activity, transferring phosphorus-containing groups; molecular_function}	NA	NA	NA	NA	NA	NA	NA	NA	NA	NA	NA	NA	NA
Scaffold1	1861716	1864511	Gene	GME1417_g	7	{GO:0003700; DNA-binding transcription factor activity; molecular_function} {GO:0003735; structural constituent of ribosome; molecular_function} {GO:0005524; ATP binding; molecular_function} {GO:0005840; ribosome; cellular_component} {GO:0006355; regulation of DNA-templated transcription; biological_process} {GO:0006412; translation; biological_process} {GO:0016884; carbon-nitrogen ligase activit…	NA	NA	NA	NA	NA	NA	NA	99.4	2.1e-180	phosphate starvation-inducible protein PhoH	64.9	1.0e-110	PhoH-like protein OS=Bacillus subtilis (strain 168) OX=224308 GN=phoH PE=3 SV=3
Scaffold1	1864616	1875805	Gene	GME1418_g	22	{GO:0000166; nucleotide binding; molecular_function} {GO:0003723; RNA binding; molecular_function} {GO:0003824; catalytic activity; molecular_function} {GO:0004126; cytidine deaminase activity; molecular_function} {GO:0004222; metalloendopeptidase activity; molecular_function} {GO:0004814; arginine-tRNA ligase activity; molecular_function} {GO:0004820; glycine-tRNA ligase activity; molecular_func…	NA	NA	NA	NA	NA	NA	NA	NA	NA	NA	NA	NA	NA
Scaffold1	1871163	1871191	Repeat:TRF:TandemRepeat	SC.FOSU-QQT_TR0073	NA	NA	NA	NA	NA	NA	NA	NA	NA	NA	NA	NA	NA	NA	NA
Scaffold1	1875857	1875988	Repeat:RepeatMasker:Transposon	SC.FOSU-QQT_TE0161	NA	NA	NA	NA	NA	NA	NA	NA	NA	NA	NA	NA	NA	NA	NA
Scaffold1	1876004	1877719	Gene	GME1419_g	5	{GO:0005524; ATP binding; molecular_function} {GO:0016021; ; } {GO:0016887; ATP hydrolysis activity; molecular_function} {GO:0042626; ATPase-coupled transmembrane transporter activity; molecular_function} {GO:0055085; transmembrane transport; biological_process}	NA	NA	NA	NA	NA	NA	NA	88.4	3.7e-289	Abc transporter	58.5	2.5e-197	Uncharacterized ABC transporter ATP-binding protein YwjA OS=Bacillus subtilis (strain 168) OX=224308 GN=ywjA PE=1 SV=1
Scaffold1	1877411	1877506	Repeat:RepeatMasker:Transposon	SC.FOSU-QQT_TE0162	NA	NA	NA	NA	NA	NA	NA	NA	NA	NA	NA	NA	NA	NA	NA
Scaffold1	1877968	1889250	Gene	GME1420_g	17	{GO:0003677; DNA binding; molecular_function} {GO:0003700; DNA-binding transcription factor activity; molecular_function} {GO:0003896; DNA primase activity; molecular_function} {GO:0004040; amidase activity; molecular_function} {GO:0006260; DNA replication; biological_process} {GO:0006269; DNA replication, synthesis of RNA primer; biological_process} {GO:0006352; DNA-templated transcription initi…	NA	NA	NA	NA	NA	NA	NA	NA	NA	NA	NA	NA	NA
Scaffold1	1883116	1883169	Repeat:RepeatMasker:Transposon	SC.FOSU-QQT_TE0135	NA	NA	NA	NA	NA	NA	NA	NA	NA	NA	NA	NA	NA	NA	NA
Scaffold1	1889306	1889908	Gene	GME1421_g	2	{GO:0006508; proteolysis; biological_process} {GO:0008236; serine-type peptidase activity; molecular_function}	NA	NA	NA	NA	NA	NA	NA	53.8	7.7e-56	Belongs to the peptidase S51 family	45.2	1.0e-41	Uncharacterized peptidase Lmo0363 OS=Listeria monocytogenes serovar 1/2a (strain ATCC BAA-679 / EGD-e) OX=169963 GN=lmo0363 PE=1 SV=1
Scaffold1	1890076	1898974	Gene	GME1422_g	10	{GO:0000724; double-strand break repair via homologous recombination; biological_process} {GO:0003676; nucleic acid binding; molecular_function} {GO:0003677; DNA binding; molecular_function} {GO:0003678; DNA helicase activity; molecular_function} {GO:0005524; ATP binding; molecular_function} {GO:0006302; double-strand break repair; biological_process} {GO:0015074; DNA integration; biological_proc…	NA	NA	NA	NA	NA	NA	NA	99.2	0.0e+00	ATP-dependent helicase nuclease subunit A	52.9	0.0e+00	ATP-dependent helicase/nuclease subunit A OS=Enterococcus faecalis (strain ATCC 700802 / V583) OX=226185 GN=addA PE=3 SV=1
Scaffold1	1899061	1899825	Gene	GME1423_g	NA	NA	NA	NA	NA	NA	NA	NA	NA	99.6	2.1e-143	cell redox homeostasis	50	1.2e-53	Uncharacterized protein YvpB OS=Bacillus subtilis (strain 168) OX=224308 GN=yvpB PE=3 SV=1
Scaffold1	1900098	1900622	Gene	GME1424_g	NA	NA	NA	NA	NA	NA	NA	NA	NA	98.8	2.2e-96	Protein conserved in bacteria	NA	NA	NA
Scaffold1	1900738	1902572	Gene	GME1425_g	6	{GO:0006857; oligopeptide transport; biological_process} {GO:0015833; peptide transport; biological_process} {GO:0016020; membrane; cellular_component} {GO:0022857; transmembrane transporter activity; molecular_function} {GO:0055085; transmembrane transport; biological_process} {GO:1904680; peptide transmembrane transporter activity; molecular_function}	NA	NA	NA	NA	NA	NA	NA	100	5.8e-260	amino acid peptide transporter	57.1	7.0e-149	Uncharacterized transporter YclF OS=Bacillus subtilis (strain 168) OX=224308 GN=yclF PE=3 SV=2
Scaffold1	1902832	1903683	Gene	GME1426_g	1	{GO:0016787; hydrolase activity; molecular_function}	NA	NA	NA	NA	NA	NA	NA	98.9	4.2e-161	acetylesterase activity	NA	NA	NA
Scaffold1	1903940	1905178	Gene	GME1427_g	7	{GO:0000256; allantoin catabolic process; biological_process} {GO:0009442; allantoin assimilation pathway; biological_process} {GO:0016787; hydrolase activity; molecular_function} {GO:0016813; hydrolase activity, acting on carbon-nitrogen (but not peptide) bonds, in linear amidines; molecular_function} {GO:0030145; manganese ion binding; molecular_function} {GO:0042803; protein homodimerization a…	NA	NA	NA	NA	NA	NA	NA	99.3	4.9e-235	Catalyzes the hydrolysis of N-succinyl-L,L- diaminopimelic acid (SDAP), forming succinate and LL-2,6- diaminoheptanedioate (DAP), an intermediate involved in the bacterial biosynthesis of lysine and meso-diaminopimelic acid, an essential component of bacterial cell walls	61.4	3.2e-146	Allantoate amidohydrolase OS=Escherichia coli (strain K12) OX=83333 GN=allC PE=1 SV=1
Scaffold1	1905235	1905365	Repeat:RepeatMasker:Transposon	SC.FOSU-QQT_TE0163	NA	NA	NA	NA	NA	NA	NA	NA	NA	NA	NA	NA	NA	NA	NA
Scaffold1	1905235	1905488	Repeat:TRF:TandemRepeat	SC.FOSU-QQT_TR0074	NA	NA	NA	NA	NA	NA	NA	NA	NA	NA	NA	NA	NA	NA	NA
Scaffold1	1905352	1905486	Repeat:RepeatMasker:Transposon	SC.FOSU-QQT_TE0164	NA	NA	NA	NA	NA	NA	NA	NA	NA	NA	NA	NA	NA	NA	NA
Scaffold1	1905504	1906760	Gene	GME1428_g	4	{GO:0005887; ; } {GO:0016021; ; } {GO:0022857; transmembrane transporter activity; molecular_function} {GO:0055085; transmembrane transport; biological_process}	NA	NA	NA	NA	NA	NA	NA	100	7.2e-234	Major facilitator Superfamily	NA	NA	NA
Scaffold1	1906857	1907642	Gene	GME1429_g	NA	NA	NA	NA	NA	NA	NA	NA	NA	100	2.8e-151	protein, possibly involved in glyoxylate utilization	62.8	2.5e-96	(S)-ureidoglycine aminohydrolase OS=Escherichia coli (strain K12) OX=83333 GN=allE PE=1 SV=1
Scaffold1	1907673	1908746	Gene	GME1430_g	2	{GO:0016491; oxidoreductase activity; molecular_function} {GO:0055114; ; }	NA	NA	NA	NA	NA	NA	NA	100	4.6e-205	Belongs to the LDH2 MDH2 oxidoreductase family	58.2	6.5e-119	Ureidoglycolate dehydrogenase (NAD(+)) OS=Escherichia coli (strain K12) OX=83333 GN=allD PE=1 SV=1
Scaffold1	1908857	1914997	Gene	GME1431_g	6	{GO:0003824; catalytic activity; molecular_function} {GO:0006525; arginine metabolic process; biological_process} {GO:0008804; carbamate kinase activity; molecular_function} {GO:0016491; oxidoreductase activity; molecular_function} {GO:0048037; ; } {GO:0055114; ; }	NA	NA	NA	NA	NA	NA	NA	63.8	0.0e+00	Succinyl-CoA synthetase functions in the citric acid cycle (TCA), coupling the hydrolysis of succinyl-CoA to the synthesis of either ATP or GTP and thus represents the only step of substrate-level phosphorylation in the TCA. The alpha subunit of the enzyme binds the substrates coenzyme A and phosphate, while succinate binding and nucleotide specificity is provided by the beta subunit	NA	NA	NA
Scaffold1	1915051	1916691	Gene	GME1432_g	NA	NA	NA	NA	NA	NA	NA	NA	NA	99.8	4.3e-311	COG2508, regulator of polyketide synthase expression	NA	NA	NA
Scaffold1	1917012	1918190	Gene	GME1433_g	1	{GO:0003824; catalytic activity; molecular_function}	NA	NA	NA	NA	NA	NA	NA	99	1.2e-222	Belongs to the class-V pyridoxal-phosphate-dependent aminotransferase family. PhnW subfamily	55.2	4.6e-126	(S)-ureidoglycine--glyoxylate transaminase OS=Bacillus subtilis (strain 168) OX=224308 GN=pucG PE=1 SV=1
Scaffold1	1917557	1917611	Repeat:RepeatMasker:Transposon	SC.FOSU-QQT_TE0136	NA	NA	NA	NA	NA	NA	NA	NA	NA	NA	NA	NA	NA	NA	NA
Scaffold1	1918461	1919705	Gene	GME1434_g	1	{GO:0016740; transferase activity; molecular_function}	NA	NA	NA	NA	NA	NA	NA	99.8	4.2e-242	ErfK YbiS YcfS YnhG	NA	NA	NA
Scaffold1	1919874	1920001	Repeat:RepeatMasker:Transposon	SC.FOSU-QQT_TE0165	NA	NA	NA	NA	NA	NA	NA	NA	NA	NA	NA	NA	NA	NA	NA
Scaffold1	1919874	1920242	Repeat:TRF:TandemRepeat	SC.FOSU-QQT_TR0075	NA	NA	NA	NA	NA	NA	NA	NA	NA	NA	NA	NA	NA	NA	NA
Scaffold1	1919989	1920121	Repeat:RepeatMasker:Transposon	SC.FOSU-QQT_TE0166	NA	NA	NA	NA	NA	NA	NA	NA	NA	NA	NA	NA	NA	NA	NA
Scaffold1	1920109	1920241	Repeat:RepeatMasker:Transposon	SC.FOSU-QQT_TE0167	NA	NA	NA	NA	NA	NA	NA	NA	NA	NA	NA	NA	NA	NA	NA
Scaffold1	1920257	1921650	Gene	GME1435_g	7	{GO:0001522; pseudouridine synthesis; biological_process} {GO:0003723; RNA binding; molecular_function} {GO:0004190; aspartic-type endopeptidase activity; molecular_function} {GO:0006508; proteolysis; biological_process} {GO:0009451; RNA modification; biological_process} {GO:0009982; pseudouridine synthase activity; molecular_function} {GO:0016020; membrane; cellular_component}	NA	NA	NA	NA	NA	NA	NA	100	4.4e-173	pseudouridine synthase activity	61.7	9.6e-104	Uncharacterized RNA pseudouridine synthase YlyB OS=Bacillus subtilis (strain 168) OX=224308 GN=ylyB PE=3 SV=3
Scaffold1	1921870	1922418	Gene	GME1436_g	1	{GO:0009116; nucleoside metabolic process; biological_process}	NA	NA	NA	NA	NA	NA	NA	100	4.9e-94	Also displays a weak uracil phosphoribosyltransferase activity which is not physiologically significant	77.5	1.7e-70	Bifunctional protein pyrR OS=Enterococcus faecalis (strain ATCC 700802 / V583) OX=226185 GN=pyrR PE=3 SV=1
Scaffold1	1922621	1923931	Gene	GME1437_g	6	{GO:0015210; uracil transmembrane transporter activity; molecular_function} {GO:0015857; uracil transport; biological_process} {GO:0016020; membrane; cellular_component} {GO:0016021; ; } {GO:0022857; transmembrane transporter activity; molecular_function} {GO:0055085; transmembrane transport; biological_process}	NA	NA	NA	NA	NA	NA	NA	99.8	1.7e-241	PERMEase	58.8	4.6e-143	Uracil permease OS=Bacillus subtilis (strain 168) OX=224308 GN=pyrP PE=1 SV=2
Scaffold1	1924039	1924953	Gene	GME1438_g	5	{GO:0004070; aspartate carbamoyltransferase activity; molecular_function} {GO:0006207; 'de novo' pyrimidine nucleobase biosynthetic process; biological_process} {GO:0006520; amino acid metabolic process; biological_process} {GO:0016597; amino acid binding; molecular_function} {GO:0016743; carboxyl- or carbamoyltransferase activity; molecular_function}	NA	NA	NA	NA	NA	NA	NA	99.7	2.0e-169	Belongs to the ATCase OTCase family	69.7	1.6e-118	Aspartate carbamoyltransferase catalytic subunit OS=Enterococcus faecalis (strain ATCC 700802 / V583) OX=226185 GN=pyrB PE=3 SV=1
Scaffold1	1925109	1927461	Gene	GME1439_g	9	{GO:0004088; carbamoyl-phosphate synthase (glutamine-hydrolyzing) activity; molecular_function} {GO:0004151; dihydroorotase activity; molecular_function} {GO:0006207; 'de novo' pyrimidine nucleobase biosynthetic process; biological_process} {GO:0006221; pyrimidine nucleotide biosynthetic process; biological_process} {GO:0006541; glutamine metabolic process; biological_process} {GO:0016787; hydrol…	42.3	8.9e-75	carbamoyl-phosphate synthase small subunit	40.3	1.6e-81	Multifunctional pyrimidine synthesis protein CAD (includes carbamoyl-phophate synthetase, aspartate transcarbamylase, and glutamine amidotransferase)	General function prediction only ;	99.8	3.7e-228	Belongs to the metallo-dependent hydrolases superfamily. DHOase family. Class I DHOase subfamily	71.3	6.9e-158	Carbamoyl phosphate synthase small chain OS=Streptococcus mutans serotype c (strain ATCC 700610 / UA159) OX=210007 GN=carA PE=3 SV=1
Scaffold1	1927484	1930633	Gene	GME1440_g	3	{GO:0005524; ATP binding; molecular_function} {GO:0006807; nitrogen compound metabolic process; biological_process} {GO:0046872; metal ion binding; molecular_function}	43.1	5.9e-239	carbamoyl-phosphate synthase / aspartate carbamoyltransferase	42.2	1.2e-230	Multifunctional pyrimidine synthesis protein CAD (includes carbamoyl-phophate synthetase, aspartate transcarbamylase, and glutamine amidotransferase)	General function prediction only ;	84	0.0e+00	carbamoyl-phosphate synthetase ammonia chain	79.2	0.0e+00	Carbamoyl phosphate synthase large chain OS=Enterococcus faecalis (strain ATCC 700802 / V583) OX=226185 GN=carB PE=3 SV=1
Scaffold1	1930762	1933806	Gene	GME1441_g	12	{GO:0003824; catalytic activity; molecular_function} {GO:0004152; dihydroorotate dehydrogenase activity; molecular_function} {GO:0004588; orotate phosphoribosyltransferase activity; molecular_function} {GO:0004590; orotidine-5'-phosphate decarboxylase activity; molecular_function} {GO:0005737; cytoplasm; cellular_component} {GO:0006207; 'de novo' pyrimidine nucleobase biosynthetic process; biolog…	NA	NA	NA	NA	NA	NA	NA	NA	NA	NA	NA	NA	NA
Scaffold1	1933948	1935309	Gene	GME1442_g	1	{GO:0046912; acyltransferase activity, acyl groups converted into alkyl on transfer; molecular_function}	NA	NA	NA	NA	NA	NA	NA	77.3	2.2e-196	Belongs to the citrate synthase family	NA	NA	NA
Scaffold1	1935356	1936847	Gene	GME1443_g	NA	NA	NA	NA	NA	NA	NA	NA	NA	98.6	1.1e-72	Belongs to the UPF0178 family	73.4	1.4e-54	UPF0178 protein BCE33L2782 OS=Bacillus cereus (strain ZK / E33L) OX=288681 GN=BCE33L2782 PE=3 SV=1
Scaffold1	1936781	1936900	Repeat:RepeatMasker:Transposon	SC.FOSU-QQT_TE0168	NA	NA	NA	NA	NA	NA	NA	NA	NA	NA	NA	NA	NA	NA	NA
Scaffold1	1936917	1941748	Gene	GME1444_g	7	{GO:0004324; ferredoxin-NADP+ reductase activity; molecular_function} {GO:0005524; ATP binding; molecular_function} {GO:0016020; membrane; cellular_component} {GO:0016491; oxidoreductase activity; molecular_function} {GO:0016887; ATP hydrolysis activity; molecular_function} {GO:0022857; transmembrane transporter activity; molecular_function} {GO:0055114; ; }	NA	NA	NA	NA	NA	NA	NA	NA	NA	NA	NA	NA	NA
Scaffold1	1938933	1939021	Repeat:RepeatMasker:Transposon	SC.FOSU-QQT_TE0137	NA	NA	NA	NA	NA	NA	NA	NA	NA	NA	NA	NA	NA	NA	NA
Scaffold1	1941831	1942655	Gene	GME1445_g	4	{GO:0016020; membrane; cellular_component} {GO:0030001; metal ion transport; biological_process} {GO:0046873; metal ion transmembrane transporter activity; molecular_function} {GO:0055085; transmembrane transport; biological_process}	NA	NA	NA	57.3	6.6e-43	Zinc transporter and related ZIP domain-containing proteins	Inorganic ion transport and metabolism ;	99.6	9.4e-150	transporter	55.8	2.9e-42	Zinc transporter ZIP11 OS=Mus musculus OX=10090 GN=Slc39a11 PE=1 SV=1
Scaffold1	1942766	1943638	Gene	GME1446_g	2	{GO:0006629; lipid metabolic process; biological_process} {GO:0008081; phosphoric diester hydrolase activity; molecular_function}	NA	NA	NA	NA	NA	NA	NA	99.5	1.0e-98	glycerophosphoryl diester phosphodiesterase	NA	NA	NA
Scaffold1	1944047	1945867	Gene	GME1447_g	3	{GO:0005524; ATP binding; molecular_function} {GO:0006457; protein folding; biological_process} {GO:0051082; unfolded protein binding; molecular_function}	NA	NA	NA	NA	NA	NA	NA	98.6	1.1e-278	Molecular chaperone. Has ATPase activity	NA	NA	NA
Scaffold1	1945528	1945576	Repeat:RepeatMasker:Transposon	SC.FOSU-QQT_TE0138	NA	NA	NA	NA	NA	NA	NA	NA	NA	NA	NA	NA	NA	NA	NA
Scaffold1	1945899	1946870	Gene	GME1448_g	NA	NA	NA	NA	NA	NA	NA	NA	NA	98.5	2.0e-183	Tetratricopeptide repeat	NA	NA	NA
Scaffold1	1946970	1947818	Gene	GME1449_g	2	{GO:0003677; DNA binding; molecular_function} {GO:0005515; protein binding; molecular_function}	NA	NA	NA	NA	NA	NA	NA	99.3	1.5e-155	Tetratricopeptide repeat	NA	NA	NA
Scaffold1	1947900	1949583	Gene	GME1450_g	NA	NA	NA	NA	NA	NA	NA	NA	NA	97.4	1.7e-119	Dna alkylation repair	40.3	4.2e-33	Uncharacterized protein Lmo0209 OS=Listeria monocytogenes serovar 1/2a (strain ATCC BAA-679 / EGD-e) OX=169963 GN=lmo0209 PE=4 SV=1
Scaffold1	1949710	1951419	Gene	GME1451_g	NA	NA	NA	NA	NA	NA	NA	NA	NA	99.5	0.0e+00	Fibronectin-binding protein	49.4	5.8e-154	Rqc2 homolog RqcH OS=Bacillus subtilis subsp. natto (strain BEST195) OX=645657 GN=rqcH PE=2 SV=1
Scaffold1	1951788	1961710	Gene	GME1452_g	10	{GO:0000162; tryptophan biosynthetic process; biological_process} {GO:0003824; catalytic activity; molecular_function} {GO:0004048; anthranilate phosphoribosyltransferase activity; molecular_function} {GO:0004049; anthranilate synthase activity; molecular_function} {GO:0004425; indole-3-glycerol-phosphate synthase activity; molecular_function} {GO:0004640; phosphoribosylanthranilate isomerase act…	NA	NA	NA	NA	NA	NA	NA	NA	NA	NA	NA	NA	NA
Scaffold1	1955257	1955383	Repeat:RepeatMasker:Transposon	SC.FOSU-QQT_TE0169	NA	NA	NA	NA	NA	NA	NA	NA	NA	NA	NA	NA	NA	NA	NA
Scaffold1	1962128	1963105	Gene	GME1453_g	NA	NA	NA	NA	NA	NA	NA	NA	NA	99.7	1.5e-175	ABC transporter substrate binding protein	NA	NA	NA
Scaffold1	1963130	1964841	Gene	GME1454_g	5	{GO:0005524; ATP binding; molecular_function} {GO:0016020; membrane; cellular_component} {GO:0016887; ATP hydrolysis activity; molecular_function} {GO:0022857; transmembrane transporter activity; molecular_function} {GO:0055085; transmembrane transport; biological_process}	NA	NA	NA	NA	NA	NA	NA	99.3	1.8e-147	Belongs to the binding-protein-dependent transport system permease family	44.4	2.0e-58	Tyrosine transport system permease protein OS=Clostridioides difficile (strain R20291) OX=645463 GN=CDR20291_0807 PE=3 SV=1
Scaffold1	1964967	1967305	Gene	GME1455_g	2	{GO:0003700; DNA-binding transcription factor activity; molecular_function} {GO:0006355; regulation of DNA-templated transcription; biological_process}	NA	NA	NA	NA	NA	NA	NA	100	4.3e-147	TRANSCRIPTIONal	44	1.3e-58	Regulatory protein MsrR OS=Staphylococcus aureus (strain MW2) OX=196620 GN=msrR PE=3 SV=1
Scaffold1	1965114	1965168	Repeat:RepeatMasker:Transposon	SC.FOSU-QQT_TE0139	NA	NA	NA	NA	NA	NA	NA	NA	NA	NA	NA	NA	NA	NA	NA
Scaffold1	1965477	1965521	Repeat:RepeatMasker:Transposon	SC.FOSU-QQT_TE0170	NA	NA	NA	NA	NA	NA	NA	NA	NA	NA	NA	NA	NA	NA	NA
Scaffold1	1965508	1965641	Repeat:RepeatMasker:Transposon	SC.FOSU-QQT_TE0171	NA	NA	NA	NA	NA	NA	NA	NA	NA	NA	NA	NA	NA	NA	NA
Scaffold1	1967605	1968189	Gene	GME1456_g	1	{GO:0016021; ; }	NA	NA	NA	NA	NA	NA	NA	100	4.2e-104	SNARE associated Golgi protein	NA	NA	NA
Scaffold1	1968230	1968790	Gene	GME1457_g	1	{GO:0003824; catalytic activity; molecular_function}	NA	NA	NA	NA	NA	NA	NA	98.9	2.3e-99	isochorismatase	49.2	8.0e-44	Uncharacterized isochorismatase family protein YrdC OS=Bacillus subtilis (strain 168) OX=224308 GN=yrdC PE=3 SV=1
Scaffold1	1968858	1969217	Gene	GME1458_g	NA	NA	NA	NA	NA	NA	NA	NA	NA	99.2	1.4e-62	translation initiation inhibitor, yjgF family	NA	NA	NA
Scaffold1	1969533	1970447	Gene	GME1459_g	NA	NA	NA	NA	NA	NA	NA	NA	NA	99	5.0e-168	proteins homologs of microcin C7 resistance protein MccF	NA	NA	NA
Scaffold1	1970566	1971156	Gene	GME1460_g	1	{GO:0022857; transmembrane transporter activity; molecular_function}	NA	NA	NA	NA	NA	NA	NA	99.5	1.8e-102	Psort location CytoplasmicMembrane, score	NA	NA	NA
Scaffold1	1971351	1971848	Gene	GME1461_g	1	{GO:0022857; transmembrane transporter activity; molecular_function}	NA	NA	NA	NA	NA	NA	NA	100	3.7e-85	Psort location CytoplasmicMembrane, score	NA	NA	NA
Scaffold1	1971910	1972044	Repeat:RepeatMasker:Transposon	SC.FOSU-QQT_TE0172	NA	NA	NA	NA	NA	NA	NA	NA	NA	NA	NA	NA	NA	NA	NA
Scaffold1	1972066	1972917	Gene	GME1462_g	NA	NA	NA	NA	NA	NA	NA	NA	NA	99.3	3.0e-159	adenylyltransferase	42.4	1.6e-56	Aminoglycoside 6-adenylyltransferase OS=Bacillus subtilis (strain 168) OX=224308 GN=aadK PE=1 SV=1
Scaffold1	1972960	1974324	Gene	GME1463_g	3	{GO:0016020; membrane; cellular_component} {GO:0030001; metal ion transport; biological_process} {GO:0046873; metal ion transmembrane transporter activity; molecular_function}	41.2	2.5e-77	metal iron transporter	42.4	5.0e-88	Mn2+ and Fe2+ transporters of the NRAMP family	Inorganic ion transport and metabolism ;	99.6	1.3e-249	H( )-stimulated, divalent metal cation uptake system	64.3	4.8e-159	Divalent metal cation transporter MntH OS=Listeria monocytogenes serotype 4b (strain CLIP80459) OX=568819 GN=mntH PE=3 SV=1
Scaffold1	1974702	1975595	Gene	GME1464_g	2	{GO:0003677; DNA binding; molecular_function} {GO:0005515; protein binding; molecular_function}	NA	NA	NA	NA	NA	NA	NA	99	4.6e-166	Tetratricopeptide repeat	NA	NA	NA
Scaffold1	1975088	1975177	Repeat:RepeatMasker:Transposon	SC.FOSU-QQT_TE0140	NA	NA	NA	NA	NA	NA	NA	NA	NA	NA	NA	NA	NA	NA	NA
Scaffold1	1975630	1976322	Gene	GME1465_g	NA	NA	NA	NA	NA	NA	NA	NA	NA	98.9	1.4e-98	Dna alkylation repair	NA	NA	NA
Scaffold1	1976711	1977034	Gene	GME1466_g	NA	NA	NA	NA	NA	NA	NA	NA	NA	NA	NA	NA	NA	NA	NA
Scaffold1	1977081	1978385	Gene	GME1467_g	2	{GO:0003684; damaged DNA binding; molecular_function} {GO:0006281; DNA repair; biological_process}	NA	NA	NA	NA	NA	NA	NA	73.1	2.4e-184	Poorly processive, error-prone DNA polymerase involved in untargeted mutagenesis. Copies undamaged DNA at stalled replication forks, which arise in vivo from mismatched or misaligned primer ends. These misaligned primers can be extended by PolIV. Exhibits no 3'-5' exonuclease (proofreading) activity. May be involved in translesional synthesis, in conjunction with the beta clamp from PolIII	40.9	4.5e-82	Putative UV-damage repair protein UvrX OS=Bacillus subtilis (strain 168) OX=224308 GN=uvrX PE=3 SV=2
Scaffold1	1978688	1980287	Gene	GME1468_g	3	{GO:0003700; DNA-binding transcription factor activity; molecular_function} {GO:0006355; regulation of DNA-templated transcription; biological_process} {GO:0008080; N-acetyltransferase activity; molecular_function}	NA	NA	NA	NA	NA	NA	NA	47.4	1.1e-75	acetyltransferase	NA	NA	NA
Scaffold1	1980757	1982433	Gene	GME1469_g	4	{GO:0016491; oxidoreductase activity; molecular_function} {GO:0045454; cell redox homeostasis; biological_process} {GO:0050660; flavin adenine dinucleotide binding; molecular_function} {GO:0055114; ; }	NA	NA	NA	NA	NA	NA	NA	98	2.1e-310	pyridine nucleotide-disulphide oxidoreductase dimerisation	NA	NA	NA
Scaffold1	1982654	1985407	Gene	GME1470_g	3	{GO:0008272; sulfate transport; biological_process} {GO:0015116; sulfate transmembrane transporter activity; molecular_function} {GO:0016021; ; }	NA	NA	NA	NA	NA	NA	NA	90	2.6e-226	Sulfate transporter	50.9	1.2e-122	Putative sulfate transporter YbaR OS=Bacillus subtilis (strain 168) OX=224308 GN=ybaR PE=3 SV=2
Scaffold1	1985580	1985640	Repeat:RepeatMasker:Transposon	SC.FOSU-QQT_TE0173	NA	NA	NA	NA	NA	NA	NA	NA	NA	NA	NA	NA	NA	NA	NA
Scaffold1	1986235	1992342	Gene	GME1471_g	5	{GO:0003677; DNA binding; molecular_function} {GO:0004252; serine-type endopeptidase activity; molecular_function} {GO:0006310; DNA recombination; biological_process} {GO:0006508; proteolysis; biological_process} {GO:0015074; DNA integration; biological_process}	NA	NA	NA	NA	NA	NA	NA	NA	NA	NA	NA	NA	NA
Scaffold1	1987764	1987837	Repeat:TRF:TandemRepeat	SC.FOSU-QQT_TR0076	NA	NA	NA	NA	NA	NA	NA	NA	NA	NA	NA	NA	NA	NA	NA
Scaffold1	1991466	1991505	Repeat:TRF:TandemRepeat	SC.FOSU-QQT_TR0077	NA	NA	NA	NA	NA	NA	NA	NA	NA	NA	NA	NA	NA	NA	NA
Scaffold1	1992787	1993362	Gene	GME1472_g	NA	NA	NA	NA	NA	NA	NA	NA	NA	100	8.4e-97	Inhibits the expression or activity of extracellular murein hydrolases by interacting, possibly with LrgA, with the holin-like proteins CidA and or CidB. The LrgAB and CidAB proteins may affect the proton motive force of the membrane. May be involved in programmed cell death (PCD), possibly triggering PCD in response to antibiotics and environmental stresses	74.7	6.9e-75	Antiholin-like protein LrgB OS=Bacillus mycoides (strain KBAB4) OX=315730 GN=lrgB PE=3 SV=1
Scaffold1	1993472	2001815	Gene	GME1473_g	19	{GO:0000155; phosphorelay sensor kinase activity; molecular_function} {GO:0000160; phosphorelay signal transduction system; biological_process} {GO:0003677; DNA binding; molecular_function} {GO:0003700; DNA-binding transcription factor activity; molecular_function} {GO:0003824; catalytic activity; molecular_function} {GO:0004673; protein histidine kinase activity; molecular_function} {GO:0005515;…	NA	NA	NA	NA	NA	NA	NA	NA	NA	NA	NA	NA	NA
Scaffold1	1997193	1997257	Repeat:RepeatMasker:Transposon	SC.FOSU-QQT_TE0141	NA	NA	NA	NA	NA	NA	NA	NA	NA	NA	NA	NA	NA	NA	NA
Scaffold1	2001375	2001503	Repeat:RepeatMasker:Transposon	SC.FOSU-QQT_TE0142	NA	NA	NA	NA	NA	NA	NA	NA	NA	NA	NA	NA	NA	NA	NA
Scaffold1	2002258	2004684	Gene	GME1474_g	7	{GO:0003677; DNA binding; molecular_function} {GO:0003916; DNA topoisomerase activity; molecular_function} {GO:0003918; DNA topoisomerase type II (double strand cut, ATP-hydrolyzing) activity; molecular_function} {GO:0005524; ATP binding; molecular_function} {GO:0005694; chromosome; cellular_component} {GO:0006259; DNA metabolic process; biological_process} {GO:0006265; DNA topological change; bi…	NA	NA	NA	NA	NA	NA	NA	90.3	0.0e+00	Topoisomerase IV is essential for chromosome segregation. It relaxes supercoiled DNA. Performs the decatenation events required during the replication of a circular DNA molecule	60.3	1.2e-274	DNA topoisomerase 4 subunit A OS=Bacillus subtilis (strain 168) OX=224308 GN=parC PE=3 SV=2
Scaffold1	2004719	2006716	Gene	GME1475_g	5	{GO:0003677; DNA binding; molecular_function} {GO:0003918; DNA topoisomerase type II (double strand cut, ATP-hydrolyzing) activity; molecular_function} {GO:0005524; ATP binding; molecular_function} {GO:0005694; chromosome; cellular_component} {GO:0006265; DNA topological change; biological_process}	NA	NA	NA	47	7.2e-152	DNA topoisomerase type II	Chromatin structure and dynamics ;	94.8	0.0e+00	DNA topoisomerase II activity	81.4	0.0e+00	DNA topoisomerase 4 subunit B OS=Enterococcus faecalis (strain ATCC 700802 / V583) OX=226185 GN=parE PE=1 SV=1
Scaffold1	2007082	2007678	Gene	GME1476_g	3	{GO:0005886; plasma membrane; cellular_component} {GO:0008654; phospholipid biosynthetic process; biological_process} {GO:0043772; acyl-phosphate glycerol-3-phosphate acyltransferase activity; molecular_function}	NA	NA	NA	NA	NA	NA	NA	100	1.1e-107	Catalyzes the transfer of an acyl group from acyl- phosphate (acyl-PO(4)) to glycerol-3-phosphate (G3P) to form lysophosphatidic acid (LPA). This enzyme utilizes acyl-phosphate as fatty acyl donor, but not acyl-CoA or acyl-ACP	61.7	7.1e-67	Glycerol-3-phosphate acyltransferase OS=Ligilactobacillus salivarius (strain UCC118) OX=362948 GN=plsY PE=3 SV=1
Scaffold1	2007749	2008627	Gene	GME1477_g	4	{GO:0003824; catalytic activity; molecular_function} {GO:0005975; carbohydrate metabolic process; biological_process} {GO:0016853; isomerase activity; molecular_function} {GO:0030246; carbohydrate binding; molecular_function}	NA	NA	NA	NA	NA	NA	NA	99.3	6.2e-168	converts alpha-aldose to the beta-anomer	NA	NA	NA
Scaffold1	2008811	2009620	Gene	GME1478_g	4	{GO:0003677; DNA binding; molecular_function} {GO:0003700; DNA-binding transcription factor activity; molecular_function} {GO:0005525; GTP binding; molecular_function} {GO:0045892; negative regulation of DNA-templated transcription; biological_process}	NA	NA	NA	NA	NA	NA	NA	100	1.4e-142	DNA-binding protein that represses the expression of many genes that are induced as cells make the transition from rapid exponential growth to stationary phase. It is a GTP-binding protein that senses the intracellular GTP concentration as an indicator of nutritional limitations. At low GTP concentration it no longer binds GTP and stop to act as a transcriptional repressor	58.6	3.9e-84	Global transcriptional regulator CodY OS=Bacillus mycoides (strain KBAB4) OX=315730 GN=codY PE=3 SV=1
Scaffold1	2009643	2011046	Gene	GME1479_g	5	{GO:0005524; ATP binding; molecular_function} {GO:0005737; cytoplasm; cellular_component} {GO:0009376; HslUV protease complex; cellular_component} {GO:0016887; ATP hydrolysis activity; molecular_function} {GO:0070011; ; }	NA	NA	NA	NA	NA	NA	NA	99.8	2.5e-259	this subunit has chaperone activity. The binding of ATP and its subsequent hydrolysis by HslU are essential for unfolding of protein substrates subsequently hydrolyzed by HslV. HslU recognizes the N-terminal part of its protein substrates and unfolds these before they are guided to HslV for hydrolysis	75.2	8.6e-196	ATP-dependent protease ATPase subunit HslU OS=Enterococcus faecalis (strain ATCC 700802 / V583) OX=226185 GN=hslU PE=3 SV=1
Scaffold1	2011080	2011619	Gene	GME1480_g	5	{GO:0004298; threonine-type endopeptidase activity; molecular_function} {GO:0005839; proteasome core complex; cellular_component} {GO:0006508; proteolysis; biological_process} {GO:0009376; HslUV protease complex; cellular_component} {GO:0051603; proteolysis involved in protein catabolic process; biological_process}	NA	NA	NA	NA	NA	NA	NA	100	7.4e-95	Protease subunit of a proteasome-like degradation complex believed to be a general protein degrading machinery	79.1	5.4e-74	ATP-dependent protease subunit HslV OS=Enterococcus faecalis (strain ATCC 700802 / V583) OX=226185 GN=hslV PE=3 SV=1
Scaffold1	2011411	2011452	Repeat:RepeatMasker:Transposon	SC.FOSU-QQT_TE0143	NA	NA	NA	NA	NA	NA	NA	NA	NA	NA	NA	NA	NA	NA	NA
Scaffold1	2011636	2011770	Repeat:RepeatMasker:Transposon	SC.FOSU-QQT_TE0174	NA	NA	NA	NA	NA	NA	NA	NA	NA	NA	NA	NA	NA	NA	NA
Scaffold1	2011757	2011845	Repeat:RepeatMasker:Transposon	SC.FOSU-QQT_TE0175	NA	NA	NA	NA	NA	NA	NA	NA	NA	NA	NA	NA	NA	NA	NA
Scaffold1	2011914	2026481	Gene	GME1481_g	28	{GO:0003676; nucleic acid binding; molecular_function} {GO:0003677; DNA binding; molecular_function} {GO:0003824; catalytic activity; molecular_function} {GO:0003916; DNA topoisomerase activity; molecular_function} {GO:0003917; DNA topoisomerase type I (single strand cut, ATP-independent) activity; molecular_function} {GO:0004523; RNA-DNA hybrid ribonuclease activity; molecular_function} {GO:0004…	NA	NA	NA	NA	NA	NA	NA	NA	NA	NA	NA	NA	NA
Scaffold1	2019976	2020016	Repeat:TRF:TandemRepeat	SC.FOSU-QQT_TR0078	NA	NA	NA	NA	NA	NA	NA	NA	NA	NA	NA	NA	NA	NA	NA
Scaffold1	2020864	2020952	Repeat:RepeatMasker:Transposon	SC.FOSU-QQT_TE0176	NA	NA	NA	NA	NA	NA	NA	NA	NA	NA	NA	NA	NA	NA	NA
Scaffold1	2022405	2022443	Repeat:RepeatMasker:Transposon	SC.FOSU-QQT_TE0144	NA	NA	NA	NA	NA	NA	NA	NA	NA	NA	NA	NA	NA	NA	NA
Scaffold1	2026752	2027411	Gene	GME1482_g	2	{GO:0016021; ; } {GO:0019835; cytolysis; biological_process}	NA	NA	NA	NA	NA	NA	NA	100	3.9e-122	protein, Hemolysin III	47.5	1.1e-55	Hemolysin-3 OS=Bacillus cereus OX=1396 GN=hly-III PE=3 SV=1
Scaffold1	2027414	2027541	Repeat:RepeatMasker:Transposon	SC.FOSU-QQT_TE0177	NA	NA	NA	NA	NA	NA	NA	NA	NA	NA	NA	NA	NA	NA	NA
Scaffold1	2027759	2028175	Gene	GME1483_g	NA	NA	NA	NA	NA	NA	NA	NA	NA	56.5	2.6e-39	glyoxalase III activity	NA	NA	NA
Scaffold1	2028624	2029028	Gene	GME1484_g	NA	NA	NA	NA	NA	NA	NA	NA	NA	64.2	1.1e-45	Belongs to the UPF0310 family	51.5	6.1e-38	UPF0310 protein SGO_1818 OS=Streptococcus gordonii (strain Challis / ATCC 35105 / BCRC 15272 / CH1 / DL1 / V288) OX=467705 GN=SGO_1818 PE=3 SV=1
Scaffold1	2029159	2029647	Gene	GME1485_g	5	{GO:0004146; dihydrofolate reductase activity; molecular_function} {GO:0006545; glycine biosynthetic process; biological_process} {GO:0046654; tetrahydrofolate biosynthetic process; biological_process} {GO:0050661; NADP binding; molecular_function} {GO:0055114; ; }	NA	NA	NA	NA	NA	NA	NA	99.4	1.0e-90	Key enzyme in folate metabolism. Catalyzes an essential reaction for de novo glycine and purine synthesis, and for DNA precursor synthesis	42.6	1.7e-37	Dihydrofolate reductase OS=Enterococcus faecium OX=1352 GN=folA PE=1 SV=1
Scaffold1	2029674	2035679	Gene	GME1486_g	11	{GO:0000166; nucleotide binding; molecular_function} {GO:0003677; DNA binding; molecular_function} {GO:0004799; thymidylate synthase activity; molecular_function} {GO:0004832; valine-tRNA ligase activity; molecular_function} {GO:0005524; ATP binding; molecular_function} {GO:0005737; cytoplasm; cellular_component} {GO:0006231; dTMP biosynthetic process; biological_process} {GO:0006355; regulation …	NA	NA	NA	NA	NA	NA	NA	NA	NA	NA	NA	NA	NA
Scaffold1	2035854	2037527	Gene	GME1487_g	2	{GO:0004329; formate-tetrahydrofolate ligase activity; molecular_function} {GO:0005524; ATP binding; molecular_function}	42.7	1.6e-118	methylenetetrahydrofolate dehydrogenase (NADP+) / methenyltetrahydrofolate cyclohydrolase / formyltetrahydrofolate synthetase	46.7	5.0e-98	C1-tetrahydrofolate synthase	Coenzyme transport and metabolism ;	81	1.1e-258	Belongs to the formate--tetrahydrofolate ligase family	72.1	1.0e-232	Formate--tetrahydrofolate ligase OS=Streptococcus suis (strain 05ZYH33) OX=391295 GN=fhs PE=3 SV=1
Scaffold1	2036191	2036253	Repeat:RepeatMasker:Transposon	SC.FOSU-QQT_TE0145	NA	NA	NA	NA	NA	NA	NA	NA	NA	NA	NA	NA	NA	NA	NA
Scaffold1	2038060	2038629	Gene	GME1488_g	NA	NA	NA	NA	NA	NA	NA	NA	NA	97.9	3.0e-107	Thymidylate synthase	NA	NA	NA
Scaffold1	2038778	2039092	Gene	GME1489_g	NA	NA	NA	NA	NA	NA	NA	NA	NA	NA	NA	NA	NA	NA	NA
Scaffold1	2039526	2039954	Gene	GME1490_g	2	{GO:0003676; nucleic acid binding; molecular_function} {GO:0004523; RNA-DNA hybrid ribonuclease activity; molecular_function}	NA	NA	NA	NA	NA	NA	NA	100	2.6e-74	Ribonuclease HI	47	1.7e-25	Putative hydrolase EbsB OS=Enterococcus faecalis (strain ATCC 700802 / V583) OX=226185 GN=ebsB PE=3 SV=2
Scaffold1	2040050	2040403	Gene	GME1491_g	NA	NA	NA	NA	NA	NA	NA	NA	NA	NA	NA	NA	NA	NA	NA
Scaffold1	2040474	2043139	Gene	GME1492_g	6	{GO:0003676; nucleic acid binding; molecular_function} {GO:0003723; RNA binding; molecular_function} {GO:0004181; metallocarboxypeptidase activity; molecular_function} {GO:0006508; proteolysis; biological_process} {GO:0008168; methyltransferase activity; molecular_function} {GO:0032259; methylation; biological_process}	NA	NA	NA	NA	NA	NA	NA	99.2	1.9e-292	Broad specificity carboxypetidase that releases amino acids sequentially from the C-terminus, including neutral, aromatic, polar and basic residues	48.7	6.7e-141	Carboxypeptidase 1 OS=Bacillus subtilis (strain 168) OX=224308 GN=ypwA PE=1 SV=1
Scaffold1	2043774	2044103	Gene	GME1493_g	NA	NA	NA	NA	NA	NA	NA	NA	NA	100	1.7e-54	regulation of cell shape	69.5	2.0e-34	Cell cycle protein GpsB OS=Lactiplantibacillus plantarum (strain ATCC BAA-793 / NCIMB 8826 / WCFS1) OX=220668 GN=gpsB PE=3 SV=1
Scaffold1	2044203	2044739	Gene	GME1494_g	NA	NA	NA	NA	NA	NA	NA	NA	NA	100	2.2e-99	Belongs to the UPF0398 family	53.1	1.7e-51	UPF0398 protein EF_1150 OS=Enterococcus faecalis (strain ATCC 700802 / V583) OX=226185 GN=EF_1150 PE=3 SV=1
Scaffold1	2044912	2045430	Gene	GME1495_g	3	{GO:0003676; nucleic acid binding; molecular_function} {GO:0004518; nuclease activity; molecular_function} {GO:0006281; DNA repair; biological_process}	NA	NA	NA	NA	NA	NA	NA	100	6.0e-94	Endonuclease that resolves Holliday junction intermediates in genetic recombination. Cleaves mobile four-strand junctions by introducing symmetrical nicks in paired strands. Promotes annealing of linear ssDNA with homologous dsDNA. Required for DNA repair, homologous recombination and chromosome segregation	67.5	1.6e-62	Holliday junction resolvase RecU OS=Lactiplantibacillus plantarum (strain ATCC BAA-793 / NCIMB 8826 / WCFS1) OX=220668 GN=recU PE=3 SV=1
Scaffold1	2045457	2048087	Gene	GME1496_g	1	{GO:0008658; penicillin binding; molecular_function}	NA	NA	NA	NA	NA	NA	NA	99.8	0.0e+00	Peptidoglycan polymerase that catalyzes glycan chain elongation from lipid-linked precursors	43.4	1.9e-156	Penicillin-binding protein 1A OS=Streptococcus pneumoniae serotype 4 (strain ATCC BAA-334 / TIGR4) OX=170187 GN=ponA PE=1 SV=2
Scaffold1	2048154	2062863	Gene	GME1497_g	41	{GO:0000166; nucleotide binding; molecular_function} {GO:0003676; nucleic acid binding; molecular_function} {GO:0003677; DNA binding; molecular_function} {GO:0003824; catalytic activity; molecular_function} {GO:0003887; DNA-directed DNA polymerase activity; molecular_function} {GO:0003906; DNA-(apurinic or apyrimidinic site) endonuclease activity; molecular_function} {GO:0003942; N-acetyl-gamma-g…	NA	NA	NA	NA	NA	NA	NA	NA	NA	NA	NA	NA	NA
Scaffold1	2059228	2059364	Repeat:RepeatMasker:Transposon	SC.FOSU-QQT_TE0178	NA	NA	NA	NA	NA	NA	NA	NA	NA	NA	NA	NA	NA	NA	NA
Scaffold1	2059228	2059498	Repeat:TRF:TandemRepeat	SC.FOSU-QQT_TR0079	NA	NA	NA	NA	NA	NA	NA	NA	NA	NA	NA	NA	NA	NA	NA
Scaffold1	2059351	2059487	Repeat:RepeatMasker:Transposon	SC.FOSU-QQT_TE0179	NA	NA	NA	NA	NA	NA	NA	NA	NA	NA	NA	NA	NA	NA	NA
Scaffold1	2059474	2059561	Repeat:RepeatMasker:Transposon	SC.FOSU-QQT_TE0180	NA	NA	NA	NA	NA	NA	NA	NA	NA	NA	NA	NA	NA	NA	NA
Scaffold1	2059562	2059597	Repeat:RepeatMasker:Transposon	SC.FOSU-QQT_TE0181	NA	NA	NA	NA	NA	NA	NA	NA	NA	NA	NA	NA	NA	NA	NA
Scaffold1	2059866	2059944	Repeat:RepeatMasker:Transposon	SC.FOSU-QQT_TE0146	NA	NA	NA	NA	NA	NA	NA	NA	NA	NA	NA	NA	NA	NA	NA
Scaffold1	2061923	2061948	Repeat:TRF:TandemRepeat	SC.FOSU-QQT_TR0080	NA	NA	NA	NA	NA	NA	NA	NA	NA	NA	NA	NA	NA	NA	NA
Scaffold1	2063228	2064145	Gene	GME1498_g	2	{GO:0005524; ATP binding; molecular_function} {GO:0016887; ATP hydrolysis activity; molecular_function}	NA	NA	NA	NA	NA	NA	NA	100	1.2e-169	ABC transporter	76.2	5.5e-127	Uncharacterized ABC transporter ATP-binding protein YadG OS=Escherichia coli (strain K12) OX=83333 GN=yadG PE=1 SV=1
Scaffold1	2064342	2064908	Gene	GME1499_g	4	{GO:0016020; membrane; cellular_component} {GO:0016021; ; } {GO:0043190; ATP-binding cassette (ABC) transporter complex; cellular_component} {GO:0055085; transmembrane transport; biological_process}	NA	NA	NA	NA	NA	NA	NA	100	7.2e-101	Transport permease protein	67.6	1.1e-72	Inner membrane transport permease YadH OS=Escherichia coli O157:H7 OX=83334 GN=yadH PE=3 SV=1
Scaffold1	2065011	2065463	Gene	GME1500_g	1	{GO:0008080; N-acetyltransferase activity; molecular_function}	NA	NA	NA	NA	NA	NA	NA	99.3	7.3e-80	acetyltransferase	NA	NA	NA
Scaffold1	2066184	2066495	Gene	GME1501_g	NA	NA	NA	NA	NA	NA	NA	NA	NA	97.1	9.6e-47	THIoesterase	NA	NA	NA
Scaffold1	2066579	2069807	Gene	GME1502_g	9	{GO:0001680; tRNA 3'-terminal CCA addition; biological_process} {GO:0003723; RNA binding; molecular_function} {GO:0004810; CCA tRNA nucleotidyltransferase activity; molecular_function} {GO:0006396; RNA processing; biological_process} {GO:0008839; 4-hydroxy-tetrahydrodipicolinate reductase; molecular_function} {GO:0009089; lysine biosynthetic process via diaminopimelate; biological_process} {GO:00…	NA	NA	NA	NA	NA	NA	NA	98.5	3.3e-220	tRNA 3'-terminal CCA addition	58.2	5.3e-125	CCA-adding enzyme OS=Enterococcus faecalis (strain ATCC 700802 / V583) OX=226185 GN=cca PE=3 SV=1
Scaffold1	2067682	2067754	Repeat:RepeatMasker:Transposon	SC.FOSU-QQT_TE0147	NA	NA	NA	NA	NA	NA	NA	NA	NA	NA	NA	NA	NA	NA	NA
Scaffold1	2069054	2069095	Repeat:RepeatMasker:Transposon	SC.FOSU-QQT_TE0182	NA	NA	NA	NA	NA	NA	NA	NA	NA	NA	NA	NA	NA	NA	NA
Scaffold1	2069125	2069213	Repeat:RepeatMasker:Transposon	SC.FOSU-QQT_TE0183	NA	NA	NA	NA	NA	NA	NA	NA	NA	NA	NA	NA	NA	NA	NA
Scaffold1	2069886	2072653	Gene	GME1503_g	2	{GO:0003677; DNA binding; molecular_function} {GO:0005515; protein binding; molecular_function}	NA	NA	NA	NA	NA	NA	NA	99.3	3.0e-234	Tetratricopeptide repeat	NA	NA	NA
Scaffold1	2072413	2072560	sRNA	SC.FOSU-QQT_sRNA_000054	NA	NA	NA	NA	NA	NA	NA	NA	NA	NA	NA	NA	NA	NA	NA
Scaffold1	2072915	2074228	Gene	GME1504_g	1	{GO:0005525; GTP binding; molecular_function}	NA	NA	NA	42.5	1.8e-90	Mitochondrial GTPase	Translation, ribosomal structure and biogenesis ;	100	1.1e-245	GTP binding	77.6	3.2e-200	GTPase Der OS=Enterococcus faecalis (strain ATCC 700802 / V583) OX=226185 GN=der PE=3 SV=1
Scaffold1	2074596	2075804	Gene	GME1505_g	1	{GO:0003676; nucleic acid binding; molecular_function}	NA	NA	NA	NA	NA	NA	NA	100	1.7e-224	negative regulation of cytoplasmic translation	52.2	3.1e-109	Small ribosomal subunit protein bS1 homolog OS=Bacillus subtilis (strain 168) OX=224308 GN=ypfD PE=1 SV=1
Scaffold1	2075904	2076584	Gene	GME1506_g	3	{GO:0004127; cytidylate kinase activity; molecular_function} {GO:0005524; ATP binding; molecular_function} {GO:0006139; nucleobase-containing compound metabolic process; biological_process}	NA	NA	NA	NA	NA	NA	NA	98.7	5.1e-117	belongs to the cytidylate kinase family. Type 1 subfamily	68.5	1.5e-76	Cytidylate kinase OS=Ligilactobacillus salivarius (strain UCC118) OX=362948 GN=cmk PE=3 SV=1
Scaffold1	2076669	2079641	Gene	GME1507_g	4	{GO:0003676; nucleic acid binding; molecular_function} {GO:0004386; helicase activity; molecular_function} {GO:0005524; ATP binding; molecular_function} {GO:0006310; DNA recombination; biological_process}	NA	NA	NA	NA	NA	NA	NA	98.3	5.2e-261	ATP-dependent DNA helicase (RecQ)	40.9	7.8e-100	Probable ATP-dependent DNA helicase RecS OS=Bacillus subtilis (strain 168) OX=224308 GN=recS PE=3 SV=1
Scaffold1	2077912	2077978	Repeat:RepeatMasker:Transposon	SC.FOSU-QQT_TE0148	NA	NA	NA	NA	NA	NA	NA	NA	NA	NA	NA	NA	NA	NA	NA
Scaffold1	2080286	2080837	Gene	GME1508_g	4	{GO:0005886; plasma membrane; cellular_component} {GO:0022857; transmembrane transporter activity; molecular_function} {GO:0032217; riboflavin transmembrane transporter activity; molecular_function} {GO:0032218; riboflavin transport; biological_process}	NA	NA	NA	NA	NA	NA	NA	100	7.3e-98	Mediates riboflavin uptake, may also transport FMN and roseoflavin. Probably a riboflavin-binding protein that interacts with the energy-coupling factor (ECF) ABC-transporter complex. Unlike classic ABC transporters this ECF transporter provides the energy necessary to transport a number of different substrates. The substrates themselves are bound by transmembrane, not extracytoplasmic soluble pr…	NA	NA	NA
Scaffold1	2081345	2083102	Gene	GME1509_g	5	{GO:0000155; phosphorelay sensor kinase activity; molecular_function} {GO:0007165; signal transduction; biological_process} {GO:0016021; ; } {GO:0016310; phosphorylation; biological_process} {GO:0016772; transferase activity, transferring phosphorus-containing groups; molecular_function}	NA	NA	NA	NA	NA	NA	NA	100	0.0e+00	Histidine kinase	NA	NA	NA
Scaffold1	2083154	2083876	Gene	GME1510_g	3	{GO:0000160; phosphorelay signal transduction system; biological_process} {GO:0003677; DNA binding; molecular_function} {GO:0006355; regulation of DNA-templated transcription; biological_process}	NA	NA	NA	NA	NA	NA	NA	100	7.0e-133	response regulator, receiver	71.8	1.2e-87	Transcriptional regulatory protein SrrA OS=Staphylococcus aureus (strain MW2) OX=196620 GN=srrA PE=3 SV=1
Scaffold1	2083961	2084704	Gene	GME1511_g	5	{GO:0001522; pseudouridine synthesis; biological_process} {GO:0003723; RNA binding; molecular_function} {GO:0009451; RNA modification; biological_process} {GO:0009982; pseudouridine synthase activity; molecular_function} {GO:0016866; intramolecular transferase activity; molecular_function}	NA	NA	NA	NA	NA	NA	NA	100	9.1e-136	Belongs to the pseudouridine synthase RsuA family	64	2.3e-83	Ribosomal large subunit pseudouridine synthase B OS=Bacillus subtilis (strain 168) OX=224308 GN=rluB PE=1 SV=2
Scaffold1	2084731	2086097	Gene	GME1512_g	1	{GO:0051304; chromosome separation; biological_process}	NA	NA	NA	NA	NA	NA	NA	100	4.3e-141	Participates in chromosomal partition during cell division. May act via the formation of a condensin-like complex containing Smc and ScpB that pull DNA away from mid-cell into both cell halves	56.6	6.1e-79	Segregation and condensation protein A OS=Enterococcus faecalis (strain ATCC 700802 / V583) OX=226185 GN=scpA PE=3 SV=1
Scaffold1	2086118	2086504	Gene	GME1513_g	1	{GO:0008080; N-acetyltransferase activity; molecular_function}	NA	NA	NA	NA	NA	NA	NA	100	7.2e-68	acetyltransferase	43.1	4.7e-19	Uncharacterized N-acetyltransferase in lysA 3'region OS=Bacillus methanolicus OX=1471 PE=4 SV=1
Scaffold1	2086527	2087846	Gene	GME1514_g	3	{GO:0003824; catalytic activity; molecular_function} {GO:0008836; diaminopimelate decarboxylase activity; molecular_function} {GO:0009089; lysine biosynthetic process via diaminopimelate; biological_process}	NA	NA	NA	NA	NA	NA	NA	80.2	1.9e-208	Specifically catalyzes the decarboxylation of meso- diaminopimelate (meso-DAP) to L-lysine	63.8	3.2e-160	Diaminopimelate decarboxylase OS=Halalkalibacterium halodurans (strain ATCC BAA-125 / DSM 18197 / FERM 7344 / JCM 9153 / C-125) OX=272558 GN=lysA PE=3 SV=1
Scaffold1	2088109	2088930	Gene	GME1515_g	5	{GO:0003824; catalytic activity; molecular_function} {GO:0004731; purine-nucleoside phosphorylase activity; molecular_function} {GO:0006139; nucleobase-containing compound metabolic process; biological_process} {GO:0009116; nucleoside metabolic process; biological_process} {GO:0016763; pentosyltransferase activity; molecular_function}	44.4	1.1e-59	purine-nucleoside phosphorylase	47.3	2.2e-62	Purine nucleoside phosphorylase	Nucleotide transport and metabolism ;	100	2.9e-151	The purine nucleoside phosphorylases catalyze the phosphorolytic breakdown of the N-glycosidic bond in the beta- (deoxy)ribonucleoside molecules, with the formation of the corresponding free purine bases and pentose-1-phosphate	61.9	2.6e-91	Purine nucleoside phosphorylase 1 OS=Geobacillus stearothermophilus OX=1422 GN=punA PE=1 SV=1
Scaffold1	2088956	2100566	Gene	GME1516_g	25	{GO:0000160; phosphorelay signal transduction system; biological_process} {GO:0000287; magnesium ion binding; molecular_function} {GO:0003676; nucleic acid binding; molecular_function} {GO:0003677; DNA binding; molecular_function} {GO:0003700; DNA-binding transcription factor activity; molecular_function} {GO:0003824; catalytic activity; molecular_function} {GO:0003872; 6-phosphofructokinase acti…	NA	NA	NA	NA	NA	NA	NA	NA	NA	NA	NA	NA	NA
Scaffold1	2101224	2103842	Gene	GME1517_g	5	{GO:0005524; ATP binding; molecular_function} {GO:0005737; cytoplasm; cellular_component} {GO:0009408; response to heat; biological_process} {GO:0019538; protein metabolic process; biological_process} {GO:0042026; protein refolding; biological_process}	53.6	5.8e-224	ATP-dependent Clp protease ATP-binding subunit ClpB	51.5	2.9e-249	Chaperone HSP104 and related ATP-dependent Clp proteases	Posttranslational modification, protein turnover, chaperones ;	99.8	0.0e+00	Part of a stress-induced multi-chaperone system, it is involved in the recovery of the cell from heat-induced damage, in cooperation with DnaK, DnaJ and GrpE	80.3	0.0e+00	Chaperone protein ClpB OS=Enterococcus faecalis (strain ATCC 700802 / V583) OX=226185 GN=clpB PE=3 SV=1
Scaffold1	2103859	2103995	Repeat:RepeatMasker:Transposon	SC.FOSU-QQT_TE0184	NA	NA	NA	NA	NA	NA	NA	NA	NA	NA	NA	NA	NA	NA	NA
Scaffold1	2103982	2104116	Repeat:RepeatMasker:Transposon	SC.FOSU-QQT_TE0185	NA	NA	NA	NA	NA	NA	NA	NA	NA	NA	NA	NA	NA	NA	NA
Scaffold1	2104313	2104774	Gene	GME1518_g	NA	NA	NA	NA	NA	NA	NA	NA	NA	99.3	1.3e-76	response to stress	43.2	2.2e-23	Putative universal stress protein SH1215 OS=Staphylococcus haemolyticus (strain JCSC1435) OX=279808 GN=SH1215 PE=3 SV=1
Scaffold1	2104999	2106054	Gene	GME1519_g	NA	NA	NA	NA	NA	NA	NA	NA	NA	100	1.7e-188	permease	NA	NA	NA
Scaffold1	2106343	2106642	Gene	GME1520_g	NA	NA	NA	NA	NA	NA	NA	NA	NA	88.4	4.4e-41	metal-sulfur cluster biosynthetic enzyme	57.8	2.0e-22	Fe-S protein maturation auxiliary factor YitW OS=Bacillus subtilis (strain 168) OX=224308 GN=yitW PE=3 SV=2
Scaffold1	2107175	2108188	Gene	GME1521_g	NA	NA	NA	NA	NA	NA	NA	NA	NA	NA	NA	NA	NA	NA	NA
Scaffold1	2109370	2111217	Gene	GME1522_g	NA	NA	NA	NA	NA	NA	NA	NA	NA	NA	NA	NA	NA	NA	NA
Scaffold1	2111545	2118475	Gene	GME1523_g	4	{GO:0000150; DNA strand exchange activity; molecular_function} {GO:0003677; DNA binding; molecular_function} {GO:0006310; DNA recombination; biological_process} {GO:0015074; DNA integration; biological_process}	NA	NA	NA	NA	NA	NA	NA	NA	NA	NA	NA	NA	NA
Scaffold1	2118610	2119647	Gene	GME1524_g	NA	NA	NA	NA	NA	NA	NA	NA	NA	NA	NA	NA	NA	NA	NA
Scaffold1	2119745	2120527	Gene	GME1525_g	3	{GO:0003677; DNA binding; molecular_function} {GO:0006310; DNA recombination; biological_process} {GO:0015074; DNA integration; biological_process}	NA	NA	NA	NA	NA	NA	NA	80.5	6.6e-124	Belongs to the 'phage' integrase family	NA	NA	NA
Scaffold1	2120903	2121244	Gene	GME1526_g	NA	NA	NA	NA	NA	NA	NA	NA	NA	100	1.6e-58	metal-sulfur cluster biosynthetic enzyme	60.6	8.9e-30	Fe-S protein maturation auxiliary factor YitW OS=Bacillus subtilis (strain 168) OX=224308 GN=yitW PE=3 SV=2
Scaffold1	2121324	2122076	Gene	GME1527_g	2	{GO:0006508; proteolysis; biological_process} {GO:0008236; serine-type peptidase activity; molecular_function}	NA	NA	NA	NA	NA	NA	NA	100	7.0e-144	COG1073 Hydrolases of the alpha beta superfamily	40.4	1.6e-47	Putative esterase YitV OS=Bacillus subtilis (strain 168) OX=224308 GN=yitV PE=4 SV=2
Scaffold1	2122202	2123014	Gene	GME1528_g	1	{GO:0016787; hydrolase activity; molecular_function}	NA	NA	NA	NA	NA	NA	NA	100	4.3e-155	phosphatase activity	40	1.7e-50	5-amino-6-(5-phospho-D-ribitylamino)uracil phosphatase YitU OS=Bacillus subtilis (strain 168) OX=224308 GN=yitU PE=1 SV=1
Scaffold1	2123052	2123969	Gene	GME1529_g	NA	NA	NA	NA	NA	NA	NA	NA	NA	100	7.5e-156	Uncharacterised 5xTM membrane BCR, YitT family COG1284	53.5	7.3e-79	UPF0750 membrane protein YitT OS=Bacillus subtilis (strain 168) OX=224308 GN=yitT PE=3 SV=2
Scaffold1	2124231	2124722	Gene	GME1530_g	NA	NA	NA	NA	NA	NA	NA	NA	NA	100	3.1e-84	Belongs to the UPF0234 family	72.8	2.3e-63	UPF0234 protein EF_1165 OS=Enterococcus faecalis (strain ATCC 700802 / V583) OX=226185 GN=EF_1165 PE=3 SV=1
Scaffold1	2124772	2125185	Gene	GME1531_g	1	{GO:0006979; response to oxidative stress; biological_process}	NA	NA	NA	NA	NA	NA	NA	98.5	6.9e-69	redox protein, regulator of disulfide bond formation	NA	NA	NA
Scaffold1	2125219	2125641	Gene	GME1532_g	NA	NA	NA	NA	NA	NA	NA	NA	NA	NA	NA	NA	NA	NA	NA
Scaffold1	2125840	2126184	Gene	GME1533_g	NA	NA	NA	NA	NA	NA	NA	NA	NA	NA	NA	NA	NA	NA	NA
Scaffold1	2126454	2130685	Gene	GME1534_g	8	{GO:0003677; DNA binding; molecular_function} {GO:0003700; DNA-binding transcription factor activity; molecular_function} {GO:0005887; ; } {GO:0006355; regulation of DNA-templated transcription; biological_process} {GO:0008270; zinc ion binding; molecular_function} {GO:0016491; oxidoreductase activity; molecular_function} {GO:0055085; transmembrane transport; biological_process} {GO:0055114; ; }	NA	NA	NA	NA	NA	NA	NA	NA	NA	NA	NA	NA	NA
Scaffold1	2129675	2129754	Repeat:RepeatMasker:Transposon	SC.FOSU-QQT_TE0149	NA	NA	NA	NA	NA	NA	NA	NA	NA	NA	NA	NA	NA	NA	NA
Scaffold1	2130799	2131749	Gene	GME1535_g	2	{GO:0016491; oxidoreductase activity; molecular_function} {GO:0055114; ; }	44.3	2.8e-67	versiconal hemiacetal acetate reductase	41.8	8.7e-63	Voltage-gated shaker-like K+ channel, subunit beta/KCNAB	Energy production and conversion ;	100	1.5e-178	Aldo Keto reductase	55.8	3.6e-97	1-deoxyxylulose-5-phosphate synthase YajO OS=Escherichia coli (strain K12) OX=83333 GN=yajO PE=1 SV=2
Scaffold1	2131776	2132561	Gene	GME1536_g	2	{GO:0051920; peroxiredoxin activity; molecular_function} {GO:0055114; ; }	NA	NA	NA	NA	NA	NA	NA	96.9	3.5e-138	Antioxidant protein with alkyl hydroperoxidase activity. Required for the reduction of the AhpC active site cysteine residues and for the regeneration of the AhpC enzyme activity	NA	NA	NA
Scaffold1	2132516	2132574	Repeat:RepeatMasker:Transposon	SC.FOSU-QQT_TE0150	NA	NA	NA	NA	NA	NA	NA	NA	NA	NA	NA	NA	NA	NA	NA
Scaffold1	2132716	2133108	Gene	GME1537_g	2	{GO:0003677; DNA binding; molecular_function} {GO:0006355; regulation of DNA-templated transcription; biological_process}	NA	NA	NA	NA	NA	NA	NA	99.2	1.2e-65	Transcriptional regulator	51.2	2.7e-30	HTH-type transcriptional regulator AdhR OS=Bacillus subtilis (strain 168) OX=224308 GN=adhR PE=1 SV=2
Scaffold1	2133364	2133711	Gene	GME1538_g	3	{GO:0003735; structural constituent of ribosome; molecular_function} {GO:0005840; ribosome; cellular_component} {GO:0006412; translation; biological_process}	NA	NA	NA	45.5	2.6e-17	Mitochondrial/chloroplast ribosomal protein L19	Translation, ribosomal structure and biogenesis ;	100	3.0e-57	This protein is located at the 30S-50S ribosomal subunit interface and may play a role in the structure and function of the aminoacyl-tRNA binding site	87.8	4.9e-52	Large ribosomal subunit protein bL19 OS=Enterococcus faecalis (strain ATCC 700802 / V583) OX=226185 GN=rplS PE=1 SV=1
Scaffold1	2133857	2134573	Gene	GME1539_g	2	{GO:0008033; tRNA processing; biological_process} {GO:0052906; tRNA (guanine(37)-N1)-methyltransferase activity; molecular_function}	NA	NA	NA	NA	NA	NA	NA	99.6	1.8e-133	Belongs to the RNA methyltransferase TrmD family	74.2	2.3e-96	tRNA (guanine-N(1)-)-methyltransferase OS=Enterococcus faecalis (strain ATCC 700802 / V583) OX=226185 GN=trmD PE=3 SV=1
Scaffold1	2134606	2137388	Gene	GME1540_g	10	{GO:0003735; structural constituent of ribosome; molecular_function} {GO:0003924; GTPase activity; molecular_function} {GO:0005525; GTP binding; molecular_function} {GO:0005840; ribosome; cellular_component} {GO:0006364; rRNA processing; biological_process} {GO:0006412; translation; biological_process} {GO:0006614; SRP-dependent cotranslational protein targeting to membrane; biological_process} {…	NA	NA	NA	49	1.4e-114	Signal recognition particle, subunit Srp54	Intracellular trafficking, secretion, and vesicular transport ;	94.2	1.5e-234	Involved in targeting and insertion of nascent membrane proteins into the cytoplasmic membrane. Binds to the hydrophobic signal sequence of the ribosome-nascent chain (RNC) as it emerges from the ribosomes. The SRP-RNC complex is then targeted to the cytoplasmic membrane where it interacts with the SRP receptor FtsY	68.9	1.0e-166	Signal recognition particle protein OS=Bacillus subtilis (strain 168) OX=224308 GN=ffh PE=1 SV=1
Scaffold1	2136007	2136047	Repeat:TRF:TandemRepeat	SC.FOSU-QQT_TR0081	NA	NA	NA	NA	NA	NA	NA	NA	NA	NA	NA	NA	NA	NA	NA
Scaffold1	2137444	2144328	Gene	GME1541_g	13	{GO:0003723; RNA binding; molecular_function} {GO:0004525; ribonuclease III activity; molecular_function} {GO:0005515; protein binding; molecular_function} {GO:0005524; ATP binding; molecular_function} {GO:0005525; GTP binding; molecular_function} {GO:0005694; chromosome; cellular_component} {GO:0006396; RNA processing; biological_process} {GO:0006614; SRP-dependent cotranslational protein target…	NA	NA	NA	NA	NA	NA	NA	99.7	0.0e+00	nuclear chromosome segregation	47.6	4.3e-312	Chromosome partition protein Smc OS=Bacillus subtilis (strain 168) OX=224308 GN=smc PE=1 SV=3
Scaffold1	2144596	2152030	Gene	GME1542_g	13	{GO:0003676; nucleic acid binding; molecular_function} {GO:0003678; DNA helicase activity; molecular_function} {GO:0003824; catalytic activity; molecular_function} {GO:0003941; L-serine ammonia-lyase activity; molecular_function} {GO:0004371; glycerone kinase activity; molecular_function} {GO:0005524; ATP binding; molecular_function} {GO:0006071; glycerol metabolic process; biological_process} {G…	NA	NA	NA	NA	NA	NA	NA	NA	NA	NA	NA	NA	NA
Scaffold1	2152675	2153283	Gene	GME1543_g	5	{GO:0004788; thiamine diphosphokinase activity; molecular_function} {GO:0005524; ATP binding; molecular_function} {GO:0006772; thiamine metabolic process; biological_process} {GO:0009229; thiamine diphosphate biosynthetic process; biological_process} {GO:0030975; thiamine binding; molecular_function}	NA	NA	NA	NA	NA	NA	NA	99	1.7e-108	thiamine pyrophosphokinase	NA	NA	NA
Scaffold1	2153326	2165490	Gene	GME1544_g	31	{GO:0003677; DNA binding; molecular_function} {GO:0003678; DNA helicase activity; molecular_function} {GO:0003723; RNA binding; molecular_function} {GO:0003824; catalytic activity; molecular_function} {GO:0003899; DNA-directed 5'-3' RNA polymerase activity; molecular_function} {GO:0003924; GTPase activity; molecular_function} {GO:0004385; guanylate kinase activity; molecular_function} {GO:0004479…	NA	NA	NA	NA	NA	NA	NA	NA	NA	NA	NA	NA	NA
Scaffold1	2164429	2164467	Repeat:TRF:TandemRepeat	SC.FOSU-QQT_TR0082	NA	NA	NA	NA	NA	NA	NA	NA	NA	NA	NA	NA	NA	NA	NA
Scaffold1	2165521	2166396	Gene	GME1545_g	NA	NA	NA	NA	NA	NA	NA	NA	NA	100	1.1e-156	Stress-induced protein	40.5	1.3e-56	Endoribonuclease YloC OS=Bacillus subtilis (strain 168) OX=224308 GN=yloC PE=1 SV=1
Scaffold1	2166421	2169144	Gene	GME1546_g	3	{GO:0003677; DNA binding; molecular_function} {GO:0006355; regulation of DNA-templated transcription; biological_process} {GO:0006629; lipid metabolic process; biological_process}	NA	NA	NA	NA	NA	NA	NA	98.5	2.2e-255	Phospholipase, patatin family	NA	NA	NA
Scaffold1	2169160	2169285	Repeat:RepeatMasker:Transposon	SC.FOSU-QQT_TE0186	NA	NA	NA	NA	NA	NA	NA	NA	NA	NA	NA	NA	NA	NA	NA
Scaffold1	2169422	2169751	Gene	GME1547_g	NA	NA	NA	NA	NA	NA	NA	NA	NA	NA	NA	NA	NA	NA	NA
Scaffold1	2169810	2181803	Gene	GME1548_g	19	{GO:0003677; DNA binding; molecular_function} {GO:0003700; DNA-binding transcription factor activity; molecular_function} {GO:0003824; catalytic activity; molecular_function} {GO:0005524; ATP binding; molecular_function} {GO:0005886; plasma membrane; cellular_component} {GO:0006355; regulation of DNA-templated transcription; biological_process} {GO:0008808; cardiolipin synthase activity; molecula…	NA	NA	NA	NA	NA	NA	NA	NA	NA	NA	NA	NA	NA
Scaffold1	2172755	2172849	Repeat:RepeatMasker:Transposon	SC.FOSU-QQT_TE0187	NA	NA	NA	NA	NA	NA	NA	NA	NA	NA	NA	NA	NA	NA	NA
Scaffold1	2181991	2184179	Gene	GME1549_g	3	{GO:0004672; protein kinase activity; molecular_function} {GO:0005524; ATP binding; molecular_function} {GO:0006468; protein phosphorylation; biological_process}	NA	NA	NA	NA	NA	NA	NA	99.3	5.3e-157	serine threonine protein kinase	NA	NA	NA
Scaffold1	2184673	2185896	Gene	GME1550_g	1	{GO:0016810; hydrolase activity, acting on carbon-nitrogen (but not peptide) bonds; molecular_function}	NA	NA	NA	NA	NA	NA	NA	99.3	3.0e-229	cytosine deaminase	NA	NA	NA
Scaffold1	2185928	2187286	Gene	GME1551_g	NA	NA	NA	NA	NA	NA	NA	NA	NA	99.8	3.5e-242	C4-dicarboxylate transmembrane transporter activity	NA	NA	NA
Scaffold1	2187585	2189207	Gene	GME1552_g	NA	NA	NA	NA	NA	NA	NA	NA	NA	99.3	2.4e-306	Purine catabolism regulatory protein-like family	NA	NA	NA
Scaffold1	2189266	2195022	Gene	GME1553_g	5	{GO:0000166; nucleotide binding; molecular_function} {GO:0006812; monoatomic cation transport; biological_process} {GO:0008080; N-acetyltransferase activity; molecular_function} {GO:0016021; ; } {GO:0019829; ATPase-coupled monoatomic cation transmembrane transporter activity; molecular_function}	NA	NA	NA	NA	NA	NA	NA	100	0.0e+00	P-type atpase	60	1.5e-236	Copper-exporting P-type ATPase B OS=Enterococcus hirae (strain ATCC 9790 / DSM 20160 / JCM 8729 / LMG 6399 / NBRC 3181 / NCIMB 6459 / NCDO 1258 / NCTC 12367 / WDCM 00089 / R) OX=768486 GN=copB PE=1 SV=2
Scaffold1	2193597	2193729	Repeat:RepeatMasker:Transposon	SC.FOSU-QQT_TE0188	NA	NA	NA	NA	NA	NA	NA	NA	NA	NA	NA	NA	NA	NA	NA
Scaffold1	2195156	2198042	Gene	GME1554_g	5	{GO:0000155; phosphorelay sensor kinase activity; molecular_function} {GO:0000160; phosphorelay signal transduction system; biological_process} {GO:0003677; DNA binding; molecular_function} {GO:0006355; regulation of DNA-templated transcription; biological_process} {GO:0007165; signal transduction; biological_process}	NA	NA	NA	NA	NA	NA	NA	99.9	0.0e+00	Histidine kinase	NA	NA	NA
Scaffold1	2198363	2198785	Gene	GME1555_g	1	{GO:0008080; N-acetyltransferase activity; molecular_function}	NA	NA	NA	NA	NA	NA	NA	99.3	1.7e-78	acetyltransferase	NA	NA	NA
Scaffold1	2198948	2199616	Gene	GME1556_g	NA	NA	40.5	2.0e-27	uncharacterized protein	NA	NA	NA	NA	99.1	9.4e-124	mRNA catabolic process	NA	NA	NA
Scaffold1	2200155	2203041	Gene	GME1557_g	7	{GO:0005524; ATP binding; molecular_function} {GO:0016020; membrane; cellular_component} {GO:0016887; ATP hydrolysis activity; molecular_function} {GO:0022857; transmembrane transporter activity; molecular_function} {GO:0031460; glycine betaine transport; biological_process} {GO:0043190; ATP-binding cassette (ABC) transporter complex; cellular_component} {GO:0055085; transmembrane transport; biol…	NA	NA	NA	NA	NA	NA	NA	52.1	5.5e-162	ABC-type proline glycine betaine transport system permease component	NA	NA	NA
Scaffold1	2200578	2200658	Repeat:RepeatMasker:Transposon	SC.FOSU-QQT_TE0189	NA	NA	NA	NA	NA	NA	NA	NA	NA	NA	NA	NA	NA	NA	NA
Scaffold1	2203097	2204788	Gene	GME1558_g	7	{GO:0003723; RNA binding; molecular_function} {GO:0004521; RNA endonuclease activity; molecular_function} {GO:0004534; 5'-3' RNA exonuclease activity; molecular_function} {GO:0006396; RNA processing; biological_process} {GO:0008270; zinc ion binding; molecular_function} {GO:0046872; metal ion binding; molecular_function} {GO:0090501; ; }	NA	NA	NA	NA	NA	NA	NA	100	0.0e+00	An RNase that has 5'-3' exonuclease and possibly endonuclease activity. Involved in maturation of rRNA and in some organisms also mRNA maturation and or decay	53.9	2.6e-175	Ribonuclease J 2 OS=Streptococcus pyogenes serotype M3 (strain ATCC BAA-595 / MGAS315) OX=198466 GN=rnj2 PE=1 SV=1
Scaffold1	2204820	2205674	Gene	GME1559_g	4	{GO:0003824; catalytic activity; molecular_function} {GO:0008840; 4-hydroxy-tetrahydrodipicolinate synthase activity; molecular_function} {GO:0009089; lysine biosynthetic process via diaminopimelate; biological_process} {GO:0016829; lyase activity; molecular_function}	NA	NA	NA	NA	NA	NA	NA	100	4.1e-156	Catalyzes the condensation of (S)-aspartate-beta- semialdehyde (S)-ASA and pyruvate to 4-hydroxy- tetrahydrodipicolinate (HTPA)	61.7	1.0e-98	4-hydroxy-tetrahydrodipicolinate synthase OS=Enterococcus faecalis (strain ATCC 700802 / V583) OX=226185 GN=dapA PE=3 SV=1
Scaffold1	2205733	2206782	Gene	GME1560_g	12	{GO:0004073; aspartate-semialdehyde dehydrogenase activity; molecular_function} {GO:0006520; amino acid metabolic process; biological_process} {GO:0008652; amino acid biosynthetic process; biological_process} {GO:0009086; methionine biosynthetic process; biological_process} {GO:0009088; threonine biosynthetic process; biological_process} {GO:0009089; lysine biosynthetic process via diaminopimelat…	NA	NA	NA	44.8	6.4e-75	Aspartate-semialdehyde dehydrogenase	Amino acid transport and metabolism ;	100	2.7e-194	Catalyzes the NADPH-dependent formation of L-aspartate- semialdehyde (L-ASA) by the reductive dephosphorylation of L- aspartyl-4-phosphate	65.9	4.1e-126	Aspartate-semialdehyde dehydrogenase OS=Bacillus subtilis (strain 168) OX=224308 GN=asd PE=1 SV=1
Scaffold1	2207111	2207831	Gene	GME1561_g	NA	NA	NA	NA	NA	NA	NA	NA	NA	96.9	1.5e-116	Alpha/beta hydrolase family	NA	NA	NA
Scaffold1	2207883	2208695	Gene	GME1562_g	1	{GO:0016787; hydrolase activity; molecular_function}	NA	NA	NA	NA	NA	NA	NA	74.4	7.4e-107	phosphatase activity	NA	NA	NA
Scaffold1	2208721	2208809	Repeat:RepeatMasker:Transposon	SC.FOSU-QQT_TE0190	NA	NA	NA	NA	NA	NA	NA	NA	NA	NA	NA	NA	NA	NA	NA
Scaffold1	2208810	2208826	Repeat:RepeatMasker:Transposon	SC.FOSU-QQT_TE0191	NA	NA	NA	NA	NA	NA	NA	NA	NA	NA	NA	NA	NA	NA	NA
Scaffold1	2208953	2209942	Gene	GME1563_g	3	{GO:0004077; biotin-[acetyl-CoA-carboxylase] ligase activity; molecular_function} {GO:0006355; regulation of DNA-templated transcription; biological_process} {GO:0006464; ; }	NA	NA	NA	NA	NA	NA	NA	99.4	7.3e-181	Acts both as a biotin-- acetyl-CoA-carboxylase ligase and a biotin-operon repressor. In the presence of ATP, BirA activates biotin to form the BirA-biotinyl-5'-adenylate (BirA-bio- 5'-AMP or holoBirA) complex. HoloBirA can either transfer the biotinyl moiety to the biotin carboxyl carrier protein (BCCP) subunit of acetyl-CoA carboxylase, or bind to the biotin operator site and inhibit transcripti…	NA	NA	NA
Scaffold1	2210086	2210158	Repeat:RepeatMasker:Transposon	SC.FOSU-QQT_TE0192	NA	NA	NA	NA	NA	NA	NA	NA	NA	NA	NA	NA	NA	NA	NA
Scaffold1	2210202	2212316	Gene	GME1564_g	5	{GO:0003676; nucleic acid binding; molecular_function} {GO:0003723; RNA binding; molecular_function} {GO:0004654; polyribonucleotide nucleotidyltransferase activity; molecular_function} {GO:0006396; RNA processing; biological_process} {GO:0006402; mRNA catabolic process; biological_process}	NA	NA	NA	40.7	8.2e-146	Predicted RNA-binding polyribonucleotide nucleotidyltransferase	General function prediction only ;	90.2	0.0e+00	Involved in mRNA degradation. Catalyzes the phosphorolysis of single-stranded polyribonucleotides processively in the 3'- to 5'-direction	79	0.0e+00	Polyribonucleotide nucleotidyltransferase OS=Enterococcus faecalis (strain ATCC 700802 / V583) OX=226185 GN=pnp PE=3 SV=1
Scaffold1	2210791	2210829	Repeat:RepeatMasker:Transposon	SC.FOSU-QQT_TE0151	NA	NA	NA	NA	NA	NA	NA	NA	NA	NA	NA	NA	NA	NA	NA
Scaffold1	2212139	2212417	sRNA	SC.FOSU-QQT_sRNA_000055	NA	NA	NA	NA	NA	NA	NA	NA	NA	NA	NA	NA	NA	NA	NA
Scaffold1	2212531	2233916	Gene	GME1565_g	37	{GO:0003676; nucleic acid binding; molecular_function} {GO:0003677; DNA binding; molecular_function} {GO:0003723; RNA binding; molecular_function} {GO:0003735; structural constituent of ribosome; molecular_function} {GO:0003824; catalytic activity; molecular_function} {GO:0003887; DNA-directed DNA polymerase activity; molecular_function} {GO:0004176; ATP-dependent peptidase activity; molecular_fu…	NA	NA	NA	NA	NA	NA	NA	NA	NA	NA	NA	NA	NA
Scaffold1	2212754	2212854	Repeat:RepeatMasker:Transposon	SC.FOSU-QQT_TE0152	NA	NA	NA	NA	NA	NA	NA	NA	NA	NA	NA	NA	NA	NA	NA
Scaffold1	2217397	2217462	Repeat:RepeatMasker:Transposon	SC.FOSU-QQT_TE0153	NA	NA	NA	NA	NA	NA	NA	NA	NA	NA	NA	NA	NA	NA	NA
Scaffold1	2230161	2230219	Repeat:RepeatMasker:Transposon	SC.FOSU-QQT_TE0154	NA	NA	NA	NA	NA	NA	NA	NA	NA	NA	NA	NA	NA	NA	NA
Scaffold1	2230210	2230289	Repeat:RepeatMasker:Transposon	SC.FOSU-QQT_TE0155	NA	NA	NA	NA	NA	NA	NA	NA	NA	NA	NA	NA	NA	NA	NA
Scaffold1	2233944	2248721	Gene	GME1566_g	20	{GO:0000287; magnesium ion binding; molecular_function} {GO:0003824; catalytic activity; molecular_function} {GO:0003924; GTPase activity; molecular_function} {GO:0004450; isocitrate dehydrogenase (NADP+) activity; molecular_function} {GO:0004736; pyruvate carboxylase activity; molecular_function} {GO:0005524; ATP binding; molecular_function} {GO:0005525; GTP binding; molecular_function} {GO:0005…	NA	NA	NA	NA	NA	NA	NA	NA	NA	NA	NA	NA	NA
Scaffold1	2234867	2234916	Repeat:RepeatMasker:Transposon	SC.FOSU-QQT_TE0156	NA	NA	NA	NA	NA	NA	NA	NA	NA	NA	NA	NA	NA	NA	NA
Scaffold1	2242440	2242531	Repeat:RepeatMasker:Transposon	SC.FOSU-QQT_TE0157	NA	NA	NA	NA	NA	NA	NA	NA	NA	NA	NA	NA	NA	NA	NA
Scaffold1	2243934	2243988	Repeat:RepeatMasker:Transposon	SC.FOSU-QQT_TE0158	NA	NA	NA	NA	NA	NA	NA	NA	NA	NA	NA	NA	NA	NA	NA
Scaffold1	2248743	2249690	Gene	GME1567_g	6	{GO:0003824; catalytic activity; molecular_function} {GO:0005975; carbohydrate metabolic process; biological_process} {GO:0016491; oxidoreductase activity; molecular_function} {GO:0016616; oxidoreductase activity, acting on the CH-OH group of donors, NAD or NADP as acceptor; molecular_function} {GO:0019752; carboxylic acid metabolic process; biological_process} {GO:0055114; ; }	NA	NA	NA	NA	NA	NA	NA	99	2.4e-173	L-malate dehydrogenase activity	NA	NA	NA
Scaffold1	2250006	2251322	Gene	GME1568_g	7	{GO:0004148; dihydrolipoyl dehydrogenase activity; molecular_function} {GO:0009055; electron transfer activity; molecular_function} {GO:0016491; oxidoreductase activity; molecular_function} {GO:0016668; oxidoreductase activity, acting on a sulfur group of donors, NAD(P) as acceptor; molecular_function} {GO:0045454; cell redox homeostasis; biological_process} {GO:0050660; flavin adenine dinucleoti…	40.2	1.6e-81	dihydrolipoyl dehydrogenase	NA	NA	NA	NA	100	4.7e-244	COG1249 Pyruvate 2-oxoglutarate dehydrogenase complex, dihydrolipoamide dehydrogenase (E3) component, and related enzymes	67.3	3.4e-162	Dihydrolipoyl dehydrogenase OS=Staphylococcus aureus (strain MSSA476) OX=282459 GN=pdhD PE=3 SV=1
Scaffold1	2251420	2253048	Gene	GME1569_g	1	{GO:0016746; acyltransferase activity; molecular_function}	NA	NA	NA	NA	NA	NA	NA	99.8	2.7e-305	dehydrogenase complex catalyzes the overall conversion of	61	1.8e-136	Dihydrolipoyllysine-residue acetyltransferase component of pyruvate dehydrogenase complex OS=Geobacillus stearothermophilus OX=1422 GN=pdhC PE=1 SV=3
Scaffold1	2253187	2255280	Gene	GME1570_g	2	{GO:0003824; catalytic activity; molecular_function} {GO:0016624; oxidoreductase activity, acting on the aldehyde or oxo group of donors, disulfide as acceptor; molecular_function}	44.9	1.0e-71	2-oxoisovalerate dehydrogenase E1 component subunit beta	46.1	2.0e-69	Branched chain alpha-keto acid dehydrogenase E1, beta subunit	Energy production and conversion ;	89.7	4.0e-186	Dehydrogenase E1 component	75.9	1.3e-139	Pyruvate dehydrogenase E1 component subunit beta OS=Geobacillus stearothermophilus OX=1422 GN=pdhB PE=1 SV=2
Scaffold1	2255897	2258554	Gene	GME1571_g	4	{GO:0000166; nucleotide binding; molecular_function} {GO:0015444; P-type magnesium transporter activity; molecular_function} {GO:0015693; magnesium ion transport; biological_process} {GO:0016021; ; }	40.1	1.6e-176	P-type Mg2+ transporter	NA	NA	NA	NA	99.7	0.0e+00	ATPase, P-type transporting, HAD superfamily, subfamily IC	49.5	4.8e-248	Magnesium-transporting ATPase, P-type 1 OS=Salmonella typhimurium (strain LT2 / SGSC1412 / ATCC 700720) OX=99287 GN=mgtB PE=1 SV=3
Scaffold1	2259221	2260567	Gene	GME1572_g	4	{GO:0006520; amino acid metabolic process; biological_process} {GO:0016491; oxidoreductase activity; molecular_function} {GO:0016639; oxidoreductase activity, acting on the CH-NH2 group of donors, NAD or NADP as acceptor; molecular_function} {GO:0055114; ; }	52.3	7.1e-125	glutamate dehydrogenase (NADP+)	51.9	2.1e-115	Glutamate/leucine/phenylalanine/valine dehydrogenases	Amino acid transport and metabolism ;	99.8	1.1e-256	Belongs to the Glu Leu Phe Val dehydrogenases family	60.4	3.4e-149	NADP-specific glutamate dehydrogenase OS=Corynebacterium efficiens (strain DSM 44549 / YS-314 / AJ 12310 / JCM 11189 / NBRC 100395) OX=196164 GN=gdh PE=3 SV=2
Scaffold1	2260809	2261360	Gene	GME1573_g	NA	NA	NA	NA	NA	NA	NA	NA	NA	98.9	9.2e-101	Removes the formyl group from the N-terminal Met of newly synthesized proteins. Requires at least a dipeptide for an efficient rate of reaction. N-terminal L-methionine is a prerequisite for activity but the enzyme has broad specificity at other positions	65.6	2.1e-65	Peptide deformylase OS=Enterococcus faecalis (strain ATCC 700802 / V583) OX=226185 GN=def PE=1 SV=1
Scaffold1	2261361	2261497	Repeat:RepeatMasker:Transposon	SC.FOSU-QQT_TE0193	NA	NA	NA	NA	NA	NA	NA	NA	NA	NA	NA	NA	NA	NA	NA
Scaffold1	2261618	2262034	Gene	GME1574_g	NA	NA	NA	NA	NA	NA	NA	NA	NA	98.6	5.2e-72	glyoxalase bleomycin resistance protein dioxygenase	NA	NA	NA
Scaffold1	2262086	2263479	Gene	GME1575_g	3	{GO:0003796; lysozyme activity; molecular_function} {GO:0009253; peptidoglycan catabolic process; biological_process} {GO:0016998; cell wall macromolecule catabolic process; biological_process}	NA	NA	NA	NA	NA	NA	NA	95.1	7.1e-184	Glycosyl hydrolase, family 25	NA	NA	NA
Scaffold1	2263515	2263639	Repeat:RepeatMasker:Transposon	SC.FOSU-QQT_TE0194	NA	NA	NA	NA	NA	NA	NA	NA	NA	NA	NA	NA	NA	NA	NA
Scaffold1	2263945	2264349	Gene	GME1576_g	NA	NA	NA	NA	NA	NA	NA	NA	NA	NA	NA	NA	NA	NA	NA
Scaffold1	2264590	2265417	Gene	GME1577_g	1	{GO:0003677; DNA binding; molecular_function}	NA	NA	NA	NA	NA	NA	NA	99.3	3.9e-78	Zn peptidase	NA	NA	NA
Scaffold1	2265448	2266038	Gene	GME1578_g	4	{GO:0003735; structural constituent of ribosome; molecular_function} {GO:0005840; ribosome; cellular_component} {GO:0006412; translation; biological_process} {GO:0008097; 5S rRNA binding; molecular_function}	NA	NA	NA	NA	NA	NA	NA	99	5.2e-102	This is one of the proteins that binds to the 5S RNA in the ribosome where it forms part of the central protuberance	52.3	4.4e-53	Large ribosomal subunit protein bL25 OS=Enterococcus faecalis (strain ATCC 700802 / V583) OX=226185 GN=rplY PE=3 SV=1
Scaffold1	2266969	2267041	tRNA	tRNA_0062	NA	NA	NA	NA	NA	NA	NA	NA	NA	NA	NA	NA	NA	NA	NA
Scaffold1	2267079	2267846	Gene	GME1579_g	1	{GO:0016787; hydrolase activity; molecular_function}	NA	NA	NA	NA	NA	NA	NA	99.6	1.4e-142	phosphatase activity	NA	NA	NA
Scaffold1	2268253	2269935	Gene	GME1580_g	5	{GO:0005524; ATP binding; molecular_function} {GO:0016021; ; } {GO:0016887; ATP hydrolysis activity; molecular_function} {GO:0042626; ATPase-coupled transmembrane transporter activity; molecular_function} {GO:0055085; transmembrane transport; biological_process}	NA	NA	NA	NA	NA	NA	NA	87.7	2.3e-280	Abc transporter	47.5	3.8e-142	Fatty acid ABC transporter ATP-binding/permease protein OS=Mycobacterium tuberculosis (strain CDC 1551 / Oshkosh) OX=83331 GN=MT1310 PE=3 SV=1
Scaffold1	2268475	2268561	Repeat:RepeatMasker:Transposon	SC.FOSU-QQT_TE0195	NA	NA	NA	NA	NA	NA	NA	NA	NA	NA	NA	NA	NA	NA	NA
Scaffold1	2270028	2271644	Gene	GME1581_g	5	{GO:0005524; ATP binding; molecular_function} {GO:0016021; ; } {GO:0016887; ATP hydrolysis activity; molecular_function} {GO:0042626; ATPase-coupled transmembrane transporter activity; molecular_function} {GO:0055085; transmembrane transport; biological_process}	NA	NA	NA	NA	NA	NA	NA	99.8	1.4e-301	Abc transporter	NA	NA	NA
Scaffold1	2270272	2270347	Repeat:RepeatMasker:Transposon	SC.FOSU-QQT_TE0196	NA	NA	NA	NA	NA	NA	NA	NA	NA	NA	NA	NA	NA	NA	NA
Scaffold1	2272402	2274291	Gene	GME1582_g	7	{GO:0003723; RNA binding; molecular_function} {GO:0004521; RNA endonuclease activity; molecular_function} {GO:0004534; 5'-3' RNA exonuclease activity; molecular_function} {GO:0006396; RNA processing; biological_process} {GO:0008270; zinc ion binding; molecular_function} {GO:0046872; metal ion binding; molecular_function} {GO:0090501; ; }	NA	NA	NA	NA	NA	NA	NA	95.3	1.3e-300	An RNase that has 5'-3' exonuclease and possibly endonuclease activity. Involved in maturation of rRNA and in some organisms also mRNA maturation and or decay	70.4	6.9e-230	Ribonuclease J 1 OS=Streptococcus pyogenes serotype M3 (strain ATCC BAA-595 / MGAS315) OX=198466 GN=rnj1 PE=1 SV=1
Scaffold1	2274485	2277436	Gene	GME1583_g	8	{GO:0000155; phosphorelay sensor kinase activity; molecular_function} {GO:0000160; phosphorelay signal transduction system; biological_process} {GO:0003677; DNA binding; molecular_function} {GO:0006355; regulation of DNA-templated transcription; biological_process} {GO:0006813; potassium ion transport; biological_process} {GO:0008324; monoatomic cation transmembrane transporter activity; molecula…	NA	NA	NA	NA	NA	NA	NA	99.1	5.0e-175	Histidine kinase	NA	NA	NA
Scaffold1	2277493	2278236	Gene	GME1584_g	1	{GO:0016021; ; }	NA	NA	NA	NA	NA	NA	NA	99.6	2.4e-136	membrane	NA	NA	NA
Scaffold1	2278417	2278488	Repeat:RepeatMasker:Transposon	SC.FOSU-QQT_TE0197	NA	NA	NA	NA	NA	NA	NA	NA	NA	NA	NA	NA	NA	NA	NA
Scaffold1	2278578	2279048	Gene	GME1585_g	3	{GO:0003677; DNA binding; molecular_function} {GO:0032784; regulation of DNA-templated transcription elongation; biological_process} {GO:0070063; RNA polymerase binding; molecular_function}	NA	NA	NA	NA	NA	NA	NA	100	1.3e-79	Necessary for efficient RNA polymerase transcription elongation past template-encoded arresting sites. The arresting sites in DNA have the property of trapping a certain fraction of elongating RNA polymerases that pass through, resulting in locked ternary complexes. Cleavage of the nascent transcript by cleavage factors such as GreA or GreB allows the resumption of elongation from the new 3'termi…	76	5.1e-60	Transcription elongation factor GreA OS=Bacillus pumilus (strain SAFR-032) OX=315750 GN=greA PE=3 SV=1
Scaffold1	2279207	2279869	Gene	GME1586_g	4	{GO:0004849; uridine kinase activity; molecular_function} {GO:0005524; ATP binding; molecular_function} {GO:0016301; kinase activity; molecular_function} {GO:0016773; phosphotransferase activity, alcohol group as acceptor; molecular_function}	41.1	5.5e-38	uridine kinase	45.6	1.8e-46	Armadillo/beta-Catenin/plakoglobin	Signal transduction mechanisms ; Cytoskeleton ;	100	1.5e-113	uridine kinase	71.3	3.4e-86	Uridine kinase OS=Bacillus cereus (strain Q1) OX=361100 GN=udk PE=3 SV=1
Scaffold1	2279924	2281015	Gene	GME1587_g	NA	NA	NA	NA	NA	NA	NA	NA	NA	100	2.0e-200	Functions as a peptidoglycan terminase that cleaves nascent peptidoglycan strands endolytically to terminate their elongation	42.2	3.0e-79	Endolytic murein transglycosylase OS=Streptococcus pneumoniae serotype 2 (strain D39 / NCTC 7466) OX=373153 GN=mltG PE=1 SV=1
Scaffold1	2281500	2281808	Gene	GME1588_g	NA	NA	NA	NA	NA	NA	NA	NA	NA	100	1.5e-55	Belongs to the UPF0473 family	66.3	1.8e-34	UPF0473 protein EF_1204 OS=Enterococcus faecalis (strain ATCC 700802 / V583) OX=226185 GN=EF_1204 PE=3 SV=1
Scaffold1	2281870	2282558	Gene	GME1589_g	2	{GO:0006139; nucleobase-containing compound metabolic process; biological_process} {GO:0006364; rRNA processing; biological_process}	NA	NA	NA	NA	NA	NA	NA	99.3	7.1e-68	Could be a nuclease involved in processing of the 5'-end of pre-16S rRNA	73.5	2.5e-49	Putative pre-16S rRNA nuclease OS=Enterococcus faecalis (strain ATCC 700802 / V583) OX=226185 GN=EF_1203 PE=3 SV=1
Scaffold1	2281950	2282014	Repeat:RepeatMasker:Transposon	SC.FOSU-QQT_TE0159	NA	NA	NA	NA	NA	NA	NA	NA	NA	NA	NA	NA	NA	NA	NA
Scaffold1	2282808	2285474	Gene	GME1590_g	8	{GO:0000166; nucleotide binding; molecular_function} {GO:0003676; nucleic acid binding; molecular_function} {GO:0004812; aminoacyl-tRNA ligase activity; molecular_function} {GO:0004813; alanine-tRNA ligase activity; molecular_function} {GO:0005524; ATP binding; molecular_function} {GO:0005737; cytoplasm; cellular_component} {GO:0006419; alanyl-tRNA aminoacylation; biological_process} {GO:0043039;…	NA	NA	NA	NA	NA	NA	NA	99.8	0.0e+00	Catalyzes the attachment of alanine to tRNA(Ala) in a two-step reaction alanine is first activated by ATP to form Ala- AMP and then transferred to the acceptor end of tRNA(Ala). Also edits incorrectly charged Ser-tRNA(Ala) and Gly-tRNA(Ala) via its editing domain	72.2	0.0e+00	Alanine--tRNA ligase OS=Enterococcus faecalis (strain ATCC 700802 / V583) OX=226185 GN=alaS PE=3 SV=1
Scaffold1	2285412	2285458	Repeat:RepeatMasker:Transposon	SC.FOSU-QQT_TE0160	NA	NA	NA	NA	NA	NA	NA	NA	NA	NA	NA	NA	NA	NA	NA
Scaffold1	2285804	2286637	Gene	GME1591_g	NA	NA	NA	NA	NA	NA	NA	NA	NA	100	2.0e-147	Uncharacterised 5xTM membrane BCR, YitT family COG1284	46.8	6.9e-68	UPF0750 membrane protein YvjA OS=Bacillus subtilis (strain 168) OX=224308 GN=yvjA PE=3 SV=1
Scaffold1	2286975	2288735	Gene	GME1592_g	2	{GO:0016020; membrane; cellular_component} {GO:0055085; transmembrane transport; biological_process}	NA	NA	NA	NA	NA	NA	NA	99.8	0.0e+00	efflux transmembrane transporter activity	NA	NA	NA
Scaffold1	2288829	2289587	Gene	GME1593_g	2	{GO:0005524; ATP binding; molecular_function} {GO:0016887; ATP hydrolysis activity; molecular_function}	NA	NA	NA	NA	NA	NA	NA	100	4.2e-136	(ABC) transporter	50	1.4e-64	ABC transporter ATP-binding protein YxdL OS=Bacillus subtilis (strain 168) OX=224308 GN=yxdL PE=2 SV=2
Scaffold1	2289067	2289148	Repeat:RepeatMasker:Transposon	SC.FOSU-QQT_TE0198	NA	NA	NA	NA	NA	NA	NA	NA	NA	NA	NA	NA	NA	NA	NA
Scaffold1	2289913	2290761	Gene	GME1594_g	2	{GO:0003951; NAD+ kinase activity; molecular_function} {GO:0016301; kinase activity; molecular_function}	NA	NA	NA	NA	NA	NA	NA	100	7.9e-160	COG1597 Sphingosine kinase and enzymes related to eukaryotic diacylglycerol kinase	NA	NA	NA
Scaffold1	2291026	2292117	Gene	GME1595_g	4	{GO:0003677; DNA binding; molecular_function} {GO:0003700; DNA-binding transcription factor activity; molecular_function} {GO:0006355; regulation of DNA-templated transcription; biological_process} {GO:0043565; sequence-specific DNA binding; molecular_function}	NA	NA	NA	NA	NA	NA	NA	99.7	4.4e-203	transcriptional regulator (AraC family)	NA	NA	NA
Scaffold1	2292244	2293344	Gene	GME1596_g	1	{GO:0003824; catalytic activity; molecular_function}	NA	NA	NA	NA	NA	NA	NA	99.7	6.3e-210	surface protein	NA	NA	NA
Scaffold1	2293365	2294729	Gene	GME1597_g	4	{GO:0008982; protein-N(PI)-phosphohistidine-sugar phosphotransferase activity; molecular_function} {GO:0009401; phosphoenolpyruvate-dependent sugar phosphotransferase system; biological_process} {GO:0016020; membrane; cellular_component} {GO:0016021; ; }	NA	NA	NA	NA	NA	NA	NA	99.6	1.4e-254	The phosphoenolpyruvate-dependent sugar phosphotransferase system (PTS), a major carbohydrate active - transport system, catalyzes the phosphorylation of incoming sugar substrates concomitant with their translocation across the cell membrane	43	1.8e-105	PTS system galactose-specific EIIC component OS=Lactococcus lactis subsp. cremoris (strain MG1363) OX=416870 GN=llmg_0963 PE=3 SV=1
Scaffold1	2294862	2297396	Gene	GME1598_g	3	{GO:0003677; DNA binding; molecular_function} {GO:0032508; DNA duplex unwinding; biological_process} {GO:0043139; 5'-3' DNA helicase activity; molecular_function}	NA	NA	NA	NA	NA	NA	NA	99.3	0.0e+00	DNA-dependent ATPase and ATP-dependent 5'-3' DNA helicase. Has no activity on blunt DNA or DNA with 3'-overhangs, requires at least 10 bases of 5'-ssDNA for helicase activity	52	2.2e-218	ATP-dependent RecD-like DNA helicase OS=Bacillus subtilis (strain 168) OX=224308 GN=yrrC PE=3 SV=1
Scaffold1	2297427	2298104	Gene	GME1599_g	1	{GO:0005515; protein binding; molecular_function}	NA	NA	NA	NA	NA	NA	NA	99.6	2.1e-123	Tetratricopeptide repeat	NA	NA	NA
Scaffold1	2298182	2298814	Gene	GME1600_g	NA	NA	NA	NA	NA	NA	NA	NA	NA	99.5	3.7e-114	Phosphoglycerate mutase	NA	NA	NA
Scaffold1	2298310	2298413	Repeat:RepeatMasker:Transposon	SC.FOSU-QQT_TE0161	NA	NA	NA	NA	NA	NA	NA	NA	NA	NA	NA	NA	NA	NA	NA
Scaffold1	2298956	2299411	Gene	GME1601_g	NA	NA	NA	NA	NA	NA	NA	NA	NA	NA	NA	NA	NA	NA	NA
Scaffold1	2299698	2300897	Gene	GME1602_g	3	{GO:0008033; tRNA processing; biological_process} {GO:0016740; transferase activity; molecular_function} {GO:0016783; sulfurtransferase activity; molecular_function}	42.3	1.2e-67	tRNA-5-taurinomethyluridine 2-sulfurtransferase	41.7	2.5e-75	tRNA (5-methylaminomethyl-2-thiouridylate)-methyltransferase	Translation, ribosomal structure and biogenesis ;	100	8.7e-221	sulfurtransferase activity	81.8	9.3e-183	tRNA-specific 2-thiouridylase MnmA OS=Enterococcus faecalis (strain ATCC 700802 / V583) OX=226185 GN=mnmA PE=3 SV=1
Scaffold1	2301194	2302330	Gene	GME1603_g	2	{GO:0006508; proteolysis; biological_process} {GO:0008234; cysteine-type peptidase activity; molecular_function}	NA	NA	NA	NA	NA	NA	NA	NA	NA	NA	NA	NA	NA
Scaffold1	2302370	2302804	Gene	GME1604_g	NA	NA	NA	NA	NA	NA	NA	NA	NA	NA	NA	NA	NA	NA	NA
Scaffold1	2303047	2303391	Gene	GME1605_g	NA	NA	NA	NA	NA	NA	NA	NA	NA	99.1	1.0e-57	Putative amino acid metabolism	NA	NA	NA
Scaffold1	2303600	2303867	Repeat:TRF:TandemRepeat	SC.FOSU-QQT_TR0083	NA	NA	NA	NA	NA	NA	NA	NA	NA	NA	NA	NA	NA	NA	NA
Scaffold1	2303611	2303745	Repeat:RepeatMasker:Transposon	SC.FOSU-QQT_TE0199	NA	NA	NA	NA	NA	NA	NA	NA	NA	NA	NA	NA	NA	NA	NA
Scaffold1	2303732	2303866	Repeat:RepeatMasker:Transposon	SC.FOSU-QQT_TE0200	NA	NA	NA	NA	NA	NA	NA	NA	NA	NA	NA	NA	NA	NA	NA
Scaffold1	2303976	2312341	Gene	GME1606_g	6	{GO:0003824; catalytic activity; molecular_function} {GO:0004357; glutamate-cysteine ligase activity; molecular_function} {GO:0005524; ATP binding; molecular_function} {GO:0006750; glutathione biosynthetic process; biological_process} {GO:0016021; ; } {GO:0046872; metal ion binding; molecular_function}	NA	NA	NA	NA	NA	NA	NA	NA	NA	NA	NA	NA	NA
Scaffold1	2309232	2309266	Repeat:TRF:TandemRepeat	SC.FOSU-QQT_TR0084	NA	NA	NA	NA	NA	NA	NA	NA	NA	NA	NA	NA	NA	NA	NA
Scaffold1	2312651	2313928	Gene	GME1607_g	3	{GO:0003677; DNA binding; molecular_function} {GO:0005524; ATP binding; molecular_function} {GO:0006260; DNA replication; biological_process}	40.4	7.3e-71	putative ATPase	41.4	1.1e-76	ATPase related to the helicase subunit of the Holliday junction resolvase	Replication, recombination and repair ;	100	1.2e-239	atpase related to the helicase subunit of the holliday junction resolvase	67.9	2.5e-162	Uncharacterized AAA domain-containing protein YrvN OS=Bacillus subtilis (strain 168) OX=224308 GN=yrvN PE=3 SV=1
Scaffold1	2314699	2315163	Gene	GME1608_g	NA	NA	NA	NA	NA	NA	NA	NA	NA	100	6.4e-79	response to stress	49.3	4.0e-33	Putative universal stress protein SH1215 OS=Staphylococcus haemolyticus (strain JCSC1435) OX=279808 GN=SH1215 PE=3 SV=1
Scaffold1	2315216	2316406	Gene	GME1609_g	4	{GO:0006082; organic acid metabolic process; biological_process} {GO:0016301; kinase activity; molecular_function} {GO:0016310; phosphorylation; biological_process} {GO:0016774; phosphotransferase activity, carboxyl group as acceptor; molecular_function}	NA	NA	NA	NA	NA	NA	NA	99.7	3.3e-220	Catalyzes the formation of acetyl phosphate from acetate and ATP. Can also catalyze the reverse reaction	73.7	2.4e-167	Acetate kinase OS=Enterococcus faecalis (strain ATCC 700802 / V583) OX=226185 GN=ackA PE=3 SV=1
Scaffold1	2316438	2337007	Gene	GME1610_g	36	{GO:0000166; nucleotide binding; molecular_function} {GO:0000902; cell morphogenesis; biological_process} {GO:0002161; aminoacyl-tRNA editing activity; molecular_function} {GO:0003676; nucleic acid binding; molecular_function} {GO:0003677; DNA binding; molecular_function} {GO:0003723; RNA binding; molecular_function} {GO:0003735; structural constituent of ribosome; molecular_function} {GO:0004326…	NA	NA	NA	NA	NA	NA	NA	NA	NA	NA	NA	NA	NA
Scaffold1	2320243	2320314	Repeat:RepeatMasker:Transposon	SC.FOSU-QQT_TE0162	NA	NA	NA	NA	NA	NA	NA	NA	NA	NA	NA	NA	NA	NA	NA
Scaffold1	2321157	2321292	Repeat:RepeatMasker:Transposon	SC.FOSU-QQT_TE0201	NA	NA	NA	NA	NA	NA	NA	NA	NA	NA	NA	NA	NA	NA	NA
Scaffold1	2321279	2321414	Repeat:RepeatMasker:Transposon	SC.FOSU-QQT_TE0202	NA	NA	NA	NA	NA	NA	NA	NA	NA	NA	NA	NA	NA	NA	NA
Scaffold1	2322857	2322940	Repeat:RepeatMasker:Transposon	SC.FOSU-QQT_TE0203	NA	NA	NA	NA	NA	NA	NA	NA	NA	NA	NA	NA	NA	NA	NA
Scaffold1	2337111	2337195	Repeat:RepeatMasker:Transposon	SC.FOSU-QQT_TE0204	NA	NA	NA	NA	NA	NA	NA	NA	NA	NA	NA	NA	NA	NA	NA
Scaffold1	2337193	2337278	Repeat:RepeatMasker:Transposon	SC.FOSU-QQT_TE0205	NA	NA	NA	NA	NA	NA	NA	NA	NA	NA	NA	NA	NA	NA	NA
Scaffold1	2337593	2338084	Gene	GME1611_g	5	{GO:0008379; thioredoxin peroxidase activity; molecular_function} {GO:0016209; antioxidant activity; molecular_function} {GO:0016491; oxidoreductase activity; molecular_function} {GO:0045454; cell redox homeostasis; biological_process} {GO:0055114; ; }	NA	NA	NA	NA	NA	NA	NA	100	1.8e-87	Thiol-specific peroxidase that catalyzes the reduction of hydrogen peroxide and organic hydroperoxides to water and alcohols, respectively. Plays a role in cell protection against oxidative stress by detoxifying peroxides	47.2	7.7e-35	Thiol peroxidase OS=Listeria innocua serovar 6a (strain ATCC BAA-680 / CLIP 11262) OX=272626 GN=tpx PE=3 SV=1
Scaffold1	2338278	2338937	Gene	GME1612_g	3	{GO:0045892; negative regulation of DNA-templated transcription; biological_process} {GO:0048037; ; } {GO:0051775; response to redox state; biological_process}	NA	NA	NA	NA	NA	NA	NA	100	1.8e-119	Modulates transcription in response to changes in cellular NADH NAD( ) redox state	58.6	5.1e-66	Redox-sensing transcriptional repressor Rex 2 OS=Enterococcus faecalis (strain ATCC 700802 / V583) OX=226185 GN=rex2 PE=3 SV=1
Scaffold1	2339124	2340680	Gene	GME1613_g	1	{GO:0016810; hydrolase activity, acting on carbon-nitrogen (but not peptide) bonds; molecular_function}	NA	NA	NA	NA	NA	NA	NA	72	2.9e-216	metal-dependent hydrolase with the TIM-barrel fold	43.5	3.8e-120	Putative amidohydrolase YtcJ OS=Bacillus subtilis (strain 168) OX=224308 GN=ytcJ PE=3 SV=1
Scaffold1	2340835	2342034	Gene	GME1614_g	4	{GO:0003723; RNA binding; molecular_function} {GO:0004810; CCA tRNA nucleotidyltransferase activity; molecular_function} {GO:0016783; sulfurtransferase activity; molecular_function} {GO:0034227; tRNA thio-modification; biological_process}	NA	NA	NA	NA	NA	NA	NA	99.7	1.3e-221	Catalyzes the ATP-dependent transfer of a sulfur to tRNA to produce 4-thiouridine in position 8 of tRNAs, which functions as a near-UV photosensor. Also catalyzes the transfer of sulfur to the sulfur carrier protein ThiS, forming ThiS-thiocarboxylate. This is a step in the synthesis of thiazole, in the thiamine biosynthesis pathway. The sulfur is donated as persulfide by IscS	66.4	5.9e-153	Probable tRNA sulfurtransferase OS=Enterococcus faecalis (strain ATCC 700802 / V583) OX=226185 GN=thiI PE=3 SV=1
Scaffold1	2342070	2343209	Gene	GME1615_g	1	{GO:0003824; catalytic activity; molecular_function}	42.2	2.4e-65	cysteine desulfurase	NA	NA	NA	NA	99.5	5.0e-210	Master enzyme that delivers sulfur to a number of partners involved in Fe-S cluster assembly, tRNA modification or cofactor biosynthesis. Catalyzes the removal of elemental sulfur atoms from cysteine to produce alanine. Functions as a sulfur delivery protein for Fe-S cluster synthesis onto IscU, an Fe-S scaffold assembly protein, as well as other S acceptor proteins	56.4	1.1e-113	NifS/IcsS protein homolog OS=Lactobacillus delbrueckii subsp. bulgaricus (strain ATCC 11842 / DSM 20081 / BCRC 10696 / JCM 1002 / NBRC 13953 / NCIMB 11778 / NCTC 12712 / WDCM 00102 / Lb 14) OX=390333 GN=Ldb0724 PE=3 SV=2
Scaffold1	2342674	2342802	Repeat:RepeatMasker:Transposon	SC.FOSU-QQT_TE0163	NA	NA	NA	NA	NA	NA	NA	NA	NA	NA	NA	NA	NA	NA	NA
Scaffold1	2343400	2345115	Gene	GME1616_g	3	{GO:0000921; septin ring assembly; biological_process} {GO:0005940; septin ring; cellular_component} {GO:0016021; ; }	NA	NA	NA	NA	NA	NA	NA	99.5	0.0e+00	modulates the frequency and position of FtsZ ring formation. Inhibits FtsZ ring formation at polar sites. Interacts either with FtsZ or with one of its binding partners to promote depolymerization	40.8	9.7e-133	Septation ring formation regulator EzrA OS=Enterococcus faecalis (strain ATCC 700802 / V583) OX=226185 GN=ezrA PE=3 SV=1
Scaffold1	2345870	2346337	Gene	GME1617_g	1	{GO:0005515; protein binding; molecular_function}	44.7	2.6e-34	L-methionine (R)-S-oxide reductase	NA	NA	NA	NA	100	1.6e-82	GAF domain-containing protein	57	7.8e-45	Protein YtsP OS=Bacillus subtilis (strain 168) OX=224308 GN=ytsP PE=3 SV=2
[truncated: 26,193 more rows]
